# Supplementary material for: Steatotic liver disease interacts with a polygenic risk score for triglyceride clearance to impact the risk of hypertriglyceridaemia: The Maastricht Study
Source: Diabetologia. 2025 Jun 27;68(10):2217–26. doi: 10.1007/s00125-025-06479-3 (PMC12423141; doi:10.1007/s00125-025-06479-3)
Supplement: Supplementary file 2 — Supplementary file2 (XLSX 76 KB) [file 125_2025_6479_MOESM2_ESM.xlsx]

## Sheet: Table 1
ESM Table 1. List of triglyceride-associated genes and their roles in triglyceride metabolism.
SNP	Chr:Pos	Effect allele	Non-effect allele	Effect allele frequency	Beta	SE	Nominated gene*	Entrez Gene Summary	GeneCards Summary	Role in triglyceride metabolism	Supporting evidence (PubMed)
1:63070538	1:63070538	D	I	0.3573	-0.0756	0.0027	(ANGPTL3)	This gene encodes a member of a family of secreted proteins that function in angiogenesis. The encoded protein, which is expressed predominantly in the liver, is further processed into an N-terminal coiled-coil domain-containing chain and a C-terminal fibrinogen chain. The N-terminal chain is important for lipid metabolism, while the C-terminal chain may be involved in angiogenesis. Mutations in …	ANGPTL3 (Angiopoietin Like 3) is a Protein Coding gene. Diseases associated with ANGPTL3 include Hypobetalipoproteinemia, Familial, 2 and Hypobetalipoproteinemia, Familial, 1. Among its related pathways are Metabolism and Lipoprotein metabolism. Gene Ontology (GO) annotations related to this gene include growth factor activity and enzyme inhibitor activity. An important paralog of this gene is AN…	clearance	PMID: 31931117/12097324/32646941.
17:46232429	17:46232429	D	I	0.2349	-0.0283	0.0038	OSBPL7	This gene encodes a member of the oxysterol-binding protein (OSBP) family, a group of intracellular lipid receptors. Like most members, the encoded protein contains an N-terminal pleckstrin homology domain and a highly conserved C-terminal OSBP-like sterol-binding domain. Two transcript variants encoding the same isoform have been identified.	OSBPL7 (Oxysterol Binding Protein Like 7) is a Protein Coding gene. Diseases associated with OSBPL7 include Opisthorchiasis and Adult Medulloblastoma. Among its related pathways are Synthesis of bile acids and bile salts and Metabolism. Gene Ontology (GO) annotations related to this gene include cholesterol binding. An important paralog of this gene is OSBPL6.	exluded due to being monoallelic in Europeans
20:44557215	20:44557215	D	I	0.7875	-0.0357	0.0033	(PLTP)	The protein encoded by this gene is one of at least two lipid transfer proteins found in human plasma. The encoded protein transfers phospholipids from triglyceride-rich lipoproteins to high density lipoprotein (HDL). In addition to regulating the size of HDL particles, this protein may be involved in cholesterol metabolism. At least two transcript variants encoding different isoforms have been f…	PLTP (Phospholipid Transfer Protein) is a Protein Coding gene. Diseases associated with PLTP include Hyperalphalipoproteinemia 1 and Tangier Disease. Among its related pathways are Metabolism and Lipoprotein metabolism. Gene Ontology (GO) annotations related to this gene include lipid binding. An important paralog of this gene is BPI.	exluded due to being monoallelic in Europeans
rs10184004	2:165508389	T	C	0.453	-0.0309	0.0028	(COBLL1)	Enables cadherin binding activity. Located in extracellular exosome.	COBLL1 (Cordon-Bleu WH2 Repeat Protein Like 1) is a Protein Coding gene. Diseases associated with COBLL1 include Macular Degeneration, Age-Related, 10. Gene Ontology (GO) annotations related to this gene include actin binding. An important paralog of this gene is COBL.	no result
rs10199914	2:239896861	A	G	0.6285	-0.0114	0.0027	(HDAC4)	Histones play a critical role in transcriptional regulation, cell cycle progression, and developmental events. Histone acetylation/deacetylation alters chromosome structure and affects transcription factor access to DNA. The protein encoded by this gene belongs to class II of the histone deacetylase/acuc/apha family. It possesses histone deacetylase activity and represses transcription when tethe…	HDAC4 (Histone Deacetylase 4) is a Protein Coding gene. Diseases associated with HDAC4 include Chromosome 2Q37 Deletion Syndrome and Brachydactyly. Among its related pathways are Signaling events mediated by HDAC Class II and Initiation of transcription and translation elongation at the HIV-1 LTR. Gene Ontology (GO) annotations related to this gene include sequence-specific DNA binding and transc…	no result
rs1045241	5:118729286	T	C	0.2937	-0.0155	0.003	TNFAIP8	Enables cysteine-type endopeptidase inhibitor activity involved in apoptotic process. Involved in positive regulation of apoptotic process. Located in cytoplasm and nucleoplasm.	TNFAIP8 (TNF Alpha Induced Protein 8) is a Protein Coding gene. Among its related pathways are Metabolism and PI Metabolism. Gene Ontology (GO) annotations related to this gene include cysteine-type endopeptidase inhibitor activity involved in apoptotic process. An important paralog of this gene is TNFAIP8L3.	no result
rs1051424	17:58024324	A	G	0.8238	-0.0206	0.0037	RPS6KB1	This gene encodes a member of the ribosomal S6 kinase family of serine/threonine kinases. The encoded protein responds to mTOR (mammalian target of rapamycin) signaling to promote protein synthesis, cell growth, and cell proliferation. Activity of this gene has been associated with human cancer. Alternatively spliced transcript variants have been observed. The use of alternative translation start…	RPS6KB1 (Ribosomal Protein S6 Kinase B1) is a Protein Coding gene. Diseases associated with RPS6KB1 include Tuberous Sclerosis and Lymphangioleiomyomatosis. Among its related pathways are IL-4 Signaling Pathways and IL-2 Signaling Pathway. Gene Ontology (GO) annotations related to this gene include transferase activity, transferring phosphorus-containing groups and protein tyrosine kinase activit…	unsure
rs1077835	15:58723426	A	G	0.6836	-0.021	0.003	LIPC	LIPC encodes hepatic triglyceride lipase, which is expressed in liver. LIPC has the dual functions of triglyceride hydrolase and ligand/bridging factor for receptor-mediated lipoprotein uptake.	LIPC (Lipase C, Hepatic Type) is a Protein Coding gene. Diseases associated with LIPC include Hepatic Lipase Deficiency and High Density Lipoprotein Cholesterol Level Quantitative Trait Locus 12. Among its related pathways are Metabolism and triacylglycerol biosynthesis. Gene Ontology (GO) annotations related to this gene include heparin binding and phospholipase activity. An important paralog of…	clearance	PMID: 35899625/35899625.
rs10793310	11:78099014	T	G	0.8332	0.022	0.0037	GAB2	This gene is a member of the GRB2-associated binding protein (GAB) gene family. These proteins contain pleckstrin homology (PH) domain, and bind SHP2 tyrosine phosphatase and GRB2 adapter protein. They act as adapters for transmitting various signals in response to stimuli through cytokine and growth factor receptors, and T- and B-cell antigen receptors. The protein encoded by this gene is the pr…	GAB2 (GRB2 Associated Binding Protein 2) is a Protein Coding gene. Diseases associated with GAB2 include Alzheimer's Disease 1 and Leukemia, Chronic Myeloid. Among its related pathways are Cytokine Signaling in Immune system and Tyrosine Kinases / Adaptors. Gene Ontology (GO) annotations related to this gene include phosphatidylinositol-3,4,5-trisphosphate binding and transmembrane receptor prote…	no result
rs1079596	11:113296619	T	C	0.1767	0.0148	0.0035	DRD2	This gene encodes the D2 subtype of the dopamine receptor. This G-protein coupled receptor inhibits adenylyl cyclase activity. A missense mutation in this gene causes myoclonus dystonia; other mutations have been associated with schizophrenia. Alternative splicing of this gene results in two transcript variants encoding different isoforms. A third variant has been described, but it has not been d…	DRD2 (Dopamine Receptor D2) is a Protein Coding gene. Diseases associated with DRD2 include?Cocaine Dependence?and?Substance Dependence. Among its related pathways are?Peptide ligand-binding receptors?and?Monoamine GPCRs. Gene Ontology (GO) annotations related to this gene include?G protein-coupled receptor activity?and?identical protein binding. An important paralog of this gene is?ADRA2C.	no result
rs10846744	12:125312425	C	G	0.3084	0.0252	0.0033	SCARB1	The protein encoded by this gene is a plasma membrane receptor for high density lipoprotein cholesterol (HDL). The encoded protein mediates cholesterol transfer to and from HDL. In addition, this protein is a receptor for hepatitis C virus glycoprotein E2 and facilitates cell entry by the virus, SARS-CoV2.	SCARB1 (Scavenger Receptor Class B Member 1) is a Protein Coding gene. Diseases associated with SCARB1 include High Density Lipoprotein Cholesterol Level Quantitative Trait Locus 6 and Hepatitis C. Among its related pathways are Binding and Uptake of Ligands by Scavenger Receptors and Metabolism. Gene Ontology (GO) annotations related to this gene include protein homodimerization activity and pho…	clearance	PMID: 17954936/26313465/18542840.
rs10853981	19:4965064	A	G	0.3705	0.0177	0.0028	(KDM4B)	Enables histone H3-methyl-lysine-36 demethylase activity and histone H3-methyl-lysine-9 demethylase activity. Involved in histone H3-K36 demethylation and histone H3-K9 demethylation. Located in cytosol and nucleoplasm. Implicated in autosomal dominant non-syndromic intellectual disability; breast cancer; colorectal cancer; malignant peripheral nerve sheath tumor; and stomach cancer. Biomarker of…	KDM4B (Lysine Demethylase 4B) is a Protein Coding gene. Diseases associated with KDM4B include Intellectual Developmental Disorder, Autosomal Dominant 65 and Non-Specific Syndromic Intellectual Disability. Among its related pathways are DNA Double Strand Break Response and Chromatin organization. Gene Ontology (GO) annotations related to this gene include dioxygenase activity. An important paralo…	no result
rs111524356	2:65284156	D	I	0.5634	0.025	0.0027	CEP68	Enables protein domain specific binding activity and protein kinase binding activity. Involved in centriole-centriole cohesion and protein localization to organelle. Located in several cellular components, including centriolar satellite; cytosol; and nucleoplasm.	CEP68 (Centrosomal Protein 68) is a Protein Coding gene. Gene Ontology (GO) annotations related to this gene include protein kinase binding and protein domain specific binding. An important paralog of this gene is AKAP6.	no result
rs11247287	15:101905533	T	C	0.6649	-0.0144	0.0029	PCSK6	This gene encodes a member of the subtilisin-like proprotein convertase family, which includes proteases that process protein and peptide precursors trafficking through regulated or constitutive branches of the secretory pathway. The encoded protein undergoes an initial autocatalytic processing event in the ER to generate a heterodimer which exits the ER and sorts to the trans-Golgi network where…	PCSK6 (Proprotein Convertase Subtilisin/Kexin Type 6) is a Protein Coding gene. Diseases associated with PCSK6 include Anthrax Disease and Avian Influenza. Among its related pathways are Metabolism and Signaling by NODAL. Gene Ontology (GO) annotations related to this gene include serine-type endopeptidase activity and peptidase activity. An important paralog of this gene is PCSK5.	no result
rs11296991	5:53308654	D	I	0.307	0.0243	0.003	ARL15	Predicted to enable GTP binding activity and GTPase activity. Located in extracellular exosome.	ARL15 (ADP Ribosylation Factor Like GTPase 15) is a Protein Coding gene. Diseases associated with ARL15 include Lipodystrophy, Familial Partial, Type 1. Gene Ontology (GO) annotations related to this gene include GTP binding. An important paralog of this gene is ARL4D.	no result
rs1133400	10:134459388	A	G	0.7981	-0.0178	0.0034	INPP5A	The protein encoded by this gene is a membrane-associated type I inositol 1,4,5-trisphosphate (InsP3) 5-phosphatase. InsP3 5-phosphatases hydrolyze Ins(1,4,5)P3, which mobilizes intracellular calcium and acts as a second messenger mediating cell responses to various stimulation.	INPP5A (Inositol Polyphosphate-5-Phosphatase A) is a Protein Coding gene. Diseases associated with INPP5A include Alternating Esotropia and Lowe Oculocerebrorenal Syndrome. Among its related pathways are Metabolism and superpathway of D-myo-inositol (1,4,5)-trisphosphate metabolism. Gene Ontology (GO) annotations related to this gene include inositol-polyphosphate 5-phosphatase activity and inosi…	no result
rs11340914	1:23747996	D	I	0.6579	0.02	0.003	TCEA3	Predicted to enable DNA binding activity and zinc ion binding activity. Predicted to be involved in regulation of transcription, DNA-templated and transcription, DNA-templated. Predicted to be located in nucleus.	TCEA3 (Transcription Elongation Factor A3) is a Protein Coding gene. Diseases associated with TCEA3 include Cockayne Syndrome A and Spastic Paraplegia 24, Autosomal Recessive. Among its related pathways are RNA Polymerase II Transcription Initiation And Promoter Clearance. Gene Ontology (GO) annotations related to this gene include nucleic acid binding. An important paralog of this gene is TCEA1.	no result
rs114139997	21:46875775	A	G	0.0193	-0.2399	0.0216	COL18A1	This gene encodes the alpha chain of type XVIII collagen. This collagen is one of the multiplexins, extracellular matrix proteins that contain multiple triple-helix domains (collagenous domains) interrupted by non-collagenous domains. A long isoform of the protein has an N-terminal domain that is homologous to the extracellular part of frizzled receptors. Proteolytic processing at several endogen…	COL18A1 (Collagen Type XVIII Alpha 1 Chain) is a Protein Coding gene. Diseases associated with COL18A1 include Knobloch Syndrome 1 and Glaucoma, Primary Closed-Angle. Among its related pathways are Collagen formation and MET promotes cell motility. Gene Ontology (GO) annotations related to this gene include identical protein binding and structural molecule activity. An important paralog of this g…	exluded due to being monoallelic in Europeans
rs11638671	15:63795628	T	C	0.6684	-0.0272	0.003	(USP3)	Enables histone binding activity and thiol-dependent deubiquitinase. Involved in several processes, including DNA repair; histone deubiquitination; and regulation of protein stability. Located in several cellular components, including Flemming body; cytoplasmic ribonucleoprotein granule; and nucleoplasm.	USP3 (Ubiquitin Specific Peptidase 3) is a Protein Coding gene. Among its related pathways are Metabolism of proteins and Ubiquitin-Proteasome Dependent Proteolysis. Gene Ontology (GO) annotations related to this gene include chromatin binding and cysteine-type endopeptidase activity. An important paralog of this gene is USP44.	no result
rs11656215	17:17453067	T	C	0.4756	-0.0201	0.0028	PEMT	Phosphatidylcholine (PC) is the most abundant mammalian phospholipid. This gene encodes an enzyme which converts phosphatidylethanolamine to phosphatidylcholine by sequential methylation in the liver. Another distinct synthetic pathway in nucleated cells converts intracellular choline to phosphatidylcholine by a three-step process. The protein isoforms encoded by this gene localize to the endopla…	PEMT (Phosphatidylethanolamine N-Methyltransferase) is a Protein Coding gene. Diseases associated with PEMT include Choline Deficiency Disease and Non-Alcoholic Fatty Liver Disease. Among its related pathways are Metabolism and Glycerophospholipid Biosynthetic Pathway. Gene Ontology (GO) annotations related to this gene include N-methyltransferase activity and phosphatidylethanolamine N-methyltra…	both production and clearance	PMID: 19520976.
rs116843064	19:8429323	A	G	0.0193	-0.2524	0.0102	ANGPTL4	This gene encodes a glycosylated, secreted protein containing a C-terminal fibrinogen domain. The encoded protein is induced by peroxisome proliferation activators and functions as a serum hormone that regulates glucose homeostasis, lipid metabolism, and insulin sensitivity. This protein can also act as an apoptosis survival factor for vascular endothelial cells and can prevent metastasis by inhi…	ANGPTL4 (Angiopoietin Like 4) is a Protein Coding gene. Diseases associated with ANGPTL4 include Plasma Triglyceride Level Quantitative Trait Locus and Gastric Antral Vascular Ectasia. Among its related pathways are Metabolism and Lipoprotein metabolism. Gene Ontology (GO) annotations related to this gene include enzyme inhibitor activity. An important paralog of this gene is ANGPTL3.	clearance	PMID: 24721265/17761937.
rs11720145	3:170739663	A	G	0.2337	0.0196	0.0036	SLC2A2	This gene encodes an integral plasma membrane glycoprotein of the liver, islet beta cells, intestine, and kidney epithelium. The encoded protein mediates facilitated bidirectional glucose transport. Because of its low affinity for glucose, it has been suggested as a glucose sensor. Mutations in this gene are associated with susceptibility to diseases, including Fanconi-Bickel syndrome and noninsu…	SLC2A2 (Solute Carrier Family 2 Member 2) is a Protein Coding gene. Diseases associated with SLC2A2 include Fanconi-Bickel Syndrome and Type 2 Diabetes Mellitus. Among its related pathways are Metabolism and Embryonic and Induced Pluripotent Stem Cells and Lineage-specific Markers. Gene Ontology (GO) annotations related to this gene include transmembrane transporter activity and glucose transmemb…	unsure
rs11745702	5:132444301	T	C	0.7608	0.0193	0.0034	(HSPA4)	Predicted to enable ATP binding activity. Involved in chaperone-mediated protein complex assembly and protein insertion into mitochondrial outer membrane. Located in cytosol and extracellular exosome. Implicated in Chagas disease. Biomarker of chronic obstructive pulmonary disease; rheumatoid arthritis; type 2 diabetes mellitus; and ulcerative colitis.	HSPA4 (Heat Shock Protein Family A (Hsp70) Member 4) is a Protein Coding gene. Diseases associated with HSPA4 include Chagas Disease and Vulvovaginitis. Among its related pathways are Mechanisms of CFTR activation by S-nitrosoglutathione (normal and CF) and Proteolysis_Putative ubiquitin pathway. An important paralog of this gene is HSPH1.	no result
rs11780610	8:18259876	T	C	0.7089	-0.0362	0.0029	(NAT2)	This gene encodes an enzyme that functions to both activate and deactivate arylamine and hydrazine drugs and carcinogens. Polymorphisms in this gene are responsible for the N-acetylation polymorphism in which human populations segregate into rapid, intermediate, and slow acetylator phenotypes. Polymorphisms in this gene are also associated with higher incidences of cancer and drug toxicity. A sec…	NAT2 (N-Acetyltransferase 2) is a Protein Coding gene. Diseases associated with NAT2 include Acetylation, Slow and Drug-Induced Hepatitis. Among its related pathways are Metabolism and Metapathway biotransformation. Gene Ontology (GO) annotations related to this gene include acetyltransferase activity and arylamine N-acetyltransferase activity. An important paralog of this gene is NAT1.	no result
rs12206516	6:20506815	A	G	0.8218	0.015	0.0036	(E2F3)	This gene encodes a member of a small family of transcription factors that function through binding of DP interaction partner proteins. The encoded protein recognizes a specific sequence motif in DNA and interacts directly with the retinoblastoma protein (pRB) to regulate the expression of genes involved in the cell cycle. Altered copy number and activity of this gene have been observed in a numb…	E2F3 (E2F Transcription Factor 3) is a Protein Coding gene. Diseases associated with E2F3 include Retinoblastoma and Bladder Cancer. Among its related pathways are CDK-mediated phosphorylation and removal of Cdc6 and Mitotic G1-G1/S phases. Gene Ontology (GO) annotations related to this gene include DNA-binding transcription factor activity and core promoter sequence-specific DNA binding. An impo…	no result
rs12208493	6:86662267	T	C	0.707	-0.0148	0.003	(LOC101928842)	/	LOC101928842 (Uncharacterized LOC101928842) is an RNA Gene, and is affiliated with the ncRNA class.	no result
rs12257692	10:74703849	T	C	0.799	-0.0283	0.0047	PLA2G12B	The protein encoded by this gene belongs to the phospholipase A2 (PLA2) group of enzymes, which function in glycolipid hydrolysis with the release of free fatty acids and lysophospholipids. This family member has altered phospholipid-binding properties and is catalytically inactive. The protein is secreted, and together with microsomal triglyceride transfer protein, it functions to regulate HNF4a…	PLA2G12B (Phospholipase A2 Group XIIB) is a Protein Coding gene. Diseases associated with PLA2G12B include Hepatitis C Virus. Among its related pathways are Sweet Taste Signaling and Immune response CD16 signaling in NK cells. Gene Ontology (GO) annotations related to this gene include calcium ion binding and phospholipase A2 activity. An important paralog of this gene is PLA2G12A.	production	PMID: 32422400/30922124/27471003/32353589.
rs12454712	18:60845884	T	C	0.6503	0.0115	0.0028	BCL2	This gene encodes an integral outer mitochondrial membrane protein that blocks the apoptotic death of some cells such as lymphocytes. Constitutive expression of BCL2, such as in the case of translocation of BCL2 to Ig heavy chain locus, is thought to be the cause of follicular lymphoma. Alternative splicing results in multiple transcript variants.	BCL2 (BCL2 Apoptosis Regulator) is a Protein Coding gene. Diseases associated with BCL2 include Follicular Lymphoma 1 and High-Grade B-Cell Lymphoma Double-Hit/Triple-Hit. Among its related pathways are Apoptosis and survival_Anti-apoptotic action of nuclear ESR1 and ESR2 and Estrogen signaling pathway. Gene Ontology (GO) annotations related to this gene include protein homodimerization activity …	unsure
rs12460070	19:33933453	A	T	0.6562	-0.0184	0.0029	PEPD	This gene encodes a member of the peptidase family. The protein forms a homodimer that hydrolyzes dipeptides or tripeptides with C-terminal proline or hydroxyproline residues. The enzyme serves an important role in the recycling of proline, and may be rate limiting for the production of collagen. Mutations in this gene result in prolidase deficiency, which is characterized by the excretion of lar…	PEPD (Peptidase D) is a Protein Coding gene. Diseases associated with PEPD include Prolidase Deficiency and Bacterial Vaginosis. Gene Ontology (GO) annotations related to this gene include peptidase activity and aminopeptidase activity. An important paralog of this gene is XPNPEP3.	no result
rs1260326	2:27730940	T	C	0.379	0.1118	0.0028	GCKR	This gene encodes a protein belonging to the GCKR subfamily of the SIS (Sugar ISomerase) family of proteins. The gene product is a regulatory protein that inhibits glucokinase in liver and pancreatic islet cells by binding non-covalently to form an inactive complex with the enzyme. This gene is considered a susceptibility gene candidate for a form of maturity-onset diabetes of the young (MODY).	GCKR (Glucokinase Regulator) is a Protein Coding gene. Diseases associated with GCKR include Fasting Plasma Glucose Level Quantitative Trait Locus 5 and Maturity-Onset Diabetes Of The Young. Among its related pathways are Metabolism and HIV Life Cycle. Gene Ontology (GO) annotations related to this gene include enzyme binding and protein domain specific binding.	production	PMID: 20352598/21643755.
rs1278530	1:50889255	A	G	0.5078	-0.0174	0.0027	(DMRTA2)	Enables sequence-specific double-stranded DNA binding activity. Predicted to be involved in regulation of transcription by RNA polymerase II and sex differentiation. Predicted to act upstream of or within nervous system development and skeletal muscle cell differentiation. Predicted to be part of chromatin. Predicted to be active in nucleus.	DMRTA2 (DMRT Like Family A2) is a Protein Coding gene. Gene Ontology (GO) annotations related to this gene include DNA-binding transcription factor activity and sequence-specific DNA binding. An important paralog of this gene is DMRTA1.	no result
rs12893623	14:104290813	A	G	0.6853	-0.0172	0.0029	PPP1R13B	This gene encodes a member of the ASPP (apoptosis-stimulating protein of p53) family of p53 interacting proteins. The protein contains four ankyrin repeats and an SH3 domain involved in protein-protein interactions. ASPP proteins are required for the induction of apoptosis by p53-family proteins. They promote DNA binding and transactivation of p53-family proteins on the promoters of proapoptotic …	PPP1R13B (Protein Phosphatase 1 Regulatory Subunit 13B) is a Protein Coding gene. Diseases associated with PPP1R13B include Schizophrenia. Among its related pathways are Activation of cAMP-Dependent PKA and Activation of BH3-only proteins. Gene Ontology (GO) annotations related to this gene include transcription factor binding. An important paralog of this gene is TP53BP2.	no result
rs12928099	16:15150505	A	C	0.2698	-0.0253	0.0032	(NTAN1)	The protein encoded by this gene functions in a step-wise process of protein degradation through the N-end rule pathway. This protein acts as a tertiary destabilizing enzyme that deamidates N-terminal L-Asn residues on proteins to produce N-terminal L-Asp. L-Asp substrates are subsequently conjugated to L-Arg, which is recognized by specific E3 ubiquitin ligases and targeted to the proteasome. Ps…	NTAN1 (N-Terminal Asparagine Amidase) is a Protein Coding gene. Diseases associated with NTAN1 include Type 1 Diabetes Mellitus 21 and Secondary Progressive Multiple Sclerosis. Gene Ontology (GO) annotations related to this gene include protein-N-terminal asparagine amidohydrolase activity.	no result
rs13108218	4:3443931	A	G	0.4233	0.0234	0.0028	HGFAC	This gene encodes a member of the peptidase S1 protein family. The encoded protein is first synthesized as an inactive single-chain precursor before being activated to a heterodimeric form by endoproteolytic processing. It acts as serine protease that converts hepatocyte growth factor to the active form. Alternative splicing results in multiple transcript variants.	HGFAC (HGF Activator) is a Protein Coding gene. Diseases associated with HGFAC include Deafness, Autosomal Recessive 97. Among its related pathways are MET promotes cell motility and Signaling by GPCR. Gene Ontology (GO) annotations related to this gene include serine-type endopeptidase activity and serine-type peptidase activity. An important paralog of this gene is F12.	no result
rs13198641	6:127184987	A	T	0.6356	0.0208	0.003	(RSPO3)	This gene belongs to the R-spondin family. The encoded protein plays a role in the regulation of Wnt (wingless-type MMTV integration site family)/beta-catenin and Wnt/planar cell polarity (PCP) signaling pathways, which are involved in development, cell growth and disease pathogenesis. Genome-wide association studies suggest a correlation of this gene with bone mineral density and risk of fractur…	RSPO3 (R-Spondin 3) is a Protein Coding gene. Diseases associated with RSPO3 include Tetraamelia Syndrome and Nail Disorder, Nonsyndromic Congenital, 4. Among its related pathways are Signaling by Wnt and mTOR Signaling. Gene Ontology (GO) annotations related to this gene include signaling receptor binding and G protein-coupled receptor binding. An important paralog of this gene is RSPO1.	no result
rs13214992	6:32600585	A	G	0.0562	0.1055	0.0094	(HLA-DQA1)	HLA-DQA1 belongs to the HLA class II alpha chain paralogues. The class II molecule is a heterodimer consisting of an alpha (DQA) and a beta chain (DQB), both anchored in the membrane. It plays a central role in the immune system by presenting peptides derived from extracellular proteins. Class II molecules are expressed in antigen presenting cells (APC: B Lymphocytes, dendritic cells, macrophages…	HLA-DQA1 (Major Histocompatibility Complex, Class II, DQ Alpha 1) is a Protein Coding gene. Diseases associated with HLA-DQA1 include Celiac Disease 1 and Adult-Onset Myasthenia Gravis. Among its related pathways are TCR signaling (REACTOME) and Immune response NFAT in immune response. Gene Ontology (GO) annotations related to this gene include peptide antigen binding and MHC class II receptor ac…	no result
rs13234131	7:73025975	A	G	0.8853	0.1275	0.0043	MLXIPL	This gene encodes a basic helix-loop-helix leucine zipper transcription factor of the Myc/Max/Mad superfamily. This protein forms a heterodimeric complex and binds and activates, in a glucose-dependent manner, carbohydrate response element (ChoRE) motifs in the promoters of triglyceride synthesis genes. The gene is deleted in Williams-Beuren syndrome, a multisystem developmental disorder caused b…	MLXIPL (MLX Interacting Protein Like) is a Protein Coding gene. Diseases associated with MLXIPL include Williams-Beuren Syndrome and Non-Alcoholic Fatty Liver Disease. Among its related pathways are Metabolism and Integration of energy metabolism. Gene Ontology (GO) annotations related to this gene include DNA-binding transcription factor activity and protein heterodimerization activity. An impor…	production	PMID: 38668731/26618077.
rs13266634	8:118184783	T	C	0.2822	-0.0141	0.003	SLC30A8	The protein encoded by this gene is a zinc efflux transporter involved in the accumulation of zinc in intracellular vesicles. This gene is expressed at a high level only in the pancreas, particularly in islets of Langerhans. The encoded protein colocalizes with insulin in the secretory pathway granules of the insulin-secreting INS-1 cells. Allelic variants of this gene exist that confer susceptib…	SLC30A8 (Solute Carrier Family 30 Member 8) is a Protein Coding gene. Diseases associated with SLC30A8 include Type 2 Diabetes Mellitus and Diabetes Mellitus. Among its related pathways are Transport of glucose and other sugars, bile salts and organic acids, metal ions and amine compounds and Peptide hormone metabolism. Gene Ontology (GO) annotations related to this gene include protein homodimer…	no result
rs139441335	7:73162810	A	G	0.969	0.075	0.0091	(CLDN3)	Tight junctions represent one mode of cell-to-cell adhesion in epithelial or endothelial cell sheets, forming continuous seals around cells and serving as a physical barrier to prevent solutes and water from passing freely through the paracellular space. These junctions are comprised of sets of continuous networking strands in the outwardly facing cytoplasmic leaflet, with complementary grooves i…	CLDN3 (Claudin 3) is a Protein Coding gene. Diseases associated with CLDN3 include Papillary Carcinoma and Endometrial Cancer. Among its related pathways are Blood-Brain Barrier and Immune Cell Transmigration: VCAM-1/CD106 Signaling and Cell junction organization. Gene Ontology (GO) annotations related to this gene include identical protein binding and structural molecule activity. An important p…	no result
rs1408	4:88057353	A	G	0.6123	0.0305	0.0028	AFF1	This gene encodes a member of the AF4/ lymphoid nuclear protein related to the Fragile X E syndrome (FRAXE) family of proteins, which have been implicated in human childhood lymphoblastic leukemia, fragile chromosome X intellectual disability, and ataxia. It is the prevalent mixed-lineage leukemia fusion gene associated with spontaneous acute lymphoblastic leukemia. Members of this family have th…	AFF1 (AF4/FMR2 Family Member 1) is a Protein Coding gene. Diseases associated with AFF1 include B-Lymphoblastic Leukemia/Lymphoma With Recurrent Genetic Abnormality and Acute Leukemia. Gene Ontology (GO) annotations related to this gene include DNA-binding transcription factor activity. An important paralog of this gene is AFF4.	no result
rs140868651	19:19432290	D	I	0.0608	-0.0924	0.006	MAU2	Enables protein N-terminus binding activity. Involved in cohesin loading and maintenance of mitotic sister chromatid cohesion. Located in chromatin and nuclear body. Part of Scc2-Scc4 cohesin loading complex.	MAU2 (MAU2 Sister Chromatid Cohesion Factor) is a Protein Coding gene. Diseases associated with MAU2 include Cornelia De Lange Syndrome and Pharynx Squamous Cell Carcinoma. Among its related pathways are Mitotic Telophase/Cytokinesis and Cell Cycle, Mitotic. Gene Ontology (GO) annotations related to this gene include protein N-terminus binding.	no result
rs148149124	15:43674430	D	I	0.0281	0.1011	0.0097	TUBGCP4	This gene encodes a component of the gamma-tubulin ring complex, which is required for microtubule nucleation. In mammalian cells, the protein localizes to centrosomes in association with gamma-tubulin. Crystal structure analysis revealed a structure composed of five helical bundles arranged around conserved hydrophobic cores. An exposed surface area located in the C-terminal domain is essential …	TUBGCP4 (Tubulin Gamma Complex Associated Protein 4) is a Protein Coding gene. Diseases associated with TUBGCP4 include Microcephaly And Chorioretinopathy, Autosomal Recessive, 3 and Autosomal Recessive Chorioretinopathy-Microcephaly Syndrome. Among its related pathways are Cell Cycle, Mitotic and Regulation of PLK1 Activity at G2/M Transition. Gene Ontology (GO) annotations related to this gene …	no result
rs149793040	12:109661672	A	G	0.9987	0.2148	0.0389	ACACB	Acetyl-CoA carboxylase (ACC) is a complex multifunctional enzyme system. ACC is a biotin-containing enzyme which catalyzes the carboxylation of acetyl-CoA to malonyl-CoA, the rate-limiting step in fatty acid synthesis. ACC-beta is thought to control fatty acid oxidation by means of the ability of malonyl-CoA to inhibit carnitine-palmitoyl-CoA transferase I, the rate-limiting step in fatty acid up…	ACACB (Acetyl-CoA Carboxylase Beta) is a Protein Coding gene. Diseases associated with ACACB include Biotin Deficiency and Body Mass Index Quantitative Trait Locus 11. Among its related pathways are Metabolism and fatty acid biosynthesis initiation. Gene Ontology (GO) annotations related to this gene include ligase activity and biotin binding. An important paralog of this gene is ACACA.	exluded due to being monoallelic in Europeans
rs150090666	11:14865399	T	C	0.0009	-0.2779	0.0487	PDE3B	Enables 3',5'-cyclic-nucleotide phosphodiesterase activity. Involved in negative regulation of angiogenesis; negative regulation of cell adhesion; and negative regulation of lipid catabolic process. Located in membrane. Part of guanyl-nucleotide exchange factor complex.	PDE3B (Phosphodiesterase 3B) is a Protein Coding gene. Diseases associated with PDE3B include Pseudohypoparathyroidism, Type Ii and Impotence. Among its related pathways are Nitric oxide stimulates guanylate cyclase and RET signaling. Gene Ontology (GO) annotations related to this gene include 3',5'-cyclic-nucleotide phosphodiesterase activity and cGMP-inhibited cyclic-nucleotide phosphodiesteras…	exluded due to being monoallelic in Europeans
rs1519104	2:66680892	A	G	0.6821	-0.0153	0.0029	MEIS1	Homeobox genes, of which the most well-characterized category is represented by the HOX genes, play a crucial role in normal development. In addition, several homeoproteins are involved in neoplasia. This gene encodes a homeobox protein belonging to the TALE ('three amino acid loop extension') family of homeodomain-containing proteins.	MEIS1 (Meis Homeobox 1) is a Protein Coding gene. Diseases associated with MEIS1 include Restless Legs Syndrome and Restless Legs Syndrome 7. Among its related pathways are Activated PKN1 stimulates transcription of AR (androgen receptor) regulated genes KLK2 and KLK3 and Mesodermal Commitment Pathway. Gene Ontology (GO) annotations related to this gene include sequence-specific DNA binding and c…	no result
rs1519480	11:27675712	T	C	0.5941	-0.0195	0.0029	(BDNF)	This gene encodes a member of the nerve growth factor family of proteins. Alternative splicing results in multiple transcript variants, at least one of which encodes a preproprotein that is proteolytically processed to generate the mature protein. Binding of this protein to its cognate receptor promotes neuronal survival in the adult brain. Expression of this gene is reduced in Alzheimer's, Parki…	BDNF (Brain Derived Neurotrophic Factor) is a Protein Coding gene. Diseases associated with BDNF include Central Hypoventilation Syndrome, Congenital, 1 and Spinal Cord Injury. Among its related pathways are Development HGF signaling pathway and PEDF Induced Signaling. Gene Ontology (GO) annotations related to this gene include signaling receptor binding and neurotrophin TRKB receptor binding. An…	unsure
rs1564282	4:852313	T	C	0.0934	0.0227	0.0049	GAK	In all eukaryotes, the cell cycle is governed by cyclin-dependent protein kinases (CDKs), whose activities are regulated by cyclins and CDK inhibitors in a diverse array of mechanisms that involve the control of phosphorylation and dephosphorylation of Ser, Thr or Tyr residues. Cyclins are molecules that possess a consensus domain called the 'cyclin box.' In mammalian cells, 9 cyclin species have…	GAK (Cyclin G Associated Kinase) is a Protein Coding gene. Diseases associated with GAK include Early-Onset Parkinson's Disease and Postencephalitic Parkinson Disease. Among its related pathways are Vesicle-mediated transport and Clathrin derived vesicle budding. Gene Ontology (GO) annotations related to this gene include transferase activity, transferring phosphorus-containing groups and protein…	no result
rs1569209	8:19830170	T	G	0.9206	0.2112	0.0053	(LPL)	LPL encodes lipoprotein lipase, which is expressed in heart, muscle, and adipose tissue. LPL functions as a homodimer, and has the dual functions of triglyceride hydrolase and ligand/bridging factor for receptor-mediated lipoprotein uptake. Severe mutations that cause LPL deficiency result in type I hyperlipoproteinemia, while less extreme mutations in LPL are linked to many disorders of lipoprot…	LPL (Lipoprotein Lipase) is a Protein Coding gene. Diseases associated with LPL include Hyperlipoproteinemia, Type I and Hyperlipidemia, Familial Combined, 3. Among its related pathways are Metabolism and Statin Pathway. Gene Ontology (GO) annotations related to this gene include signaling receptor binding and carboxylic ester hydrolase activity. An important paralog of this gene is LIPG.	clearance	PMID: 33277156/34863862/24721265.
rs174537	11:61552680	T	G	0.312	0.0617	0.0031	MYRF	This gene encodes a transcription factor that is required for central nervous system myelination and may regulate oligodendrocyte differentiation. It is thought to act by increasing the expression of genes that effect myelin production but may also directly promote myelin gene expression. Loss of a similar gene in mouse models results in severe demyelination. Alternative splicing results in multi…	MYRF (Myelin Regulatory Factor) is a Protein Coding gene. Diseases associated with MYRF include Cardiac-Urogenital Syndrome and Encephalitis/Encephalopathy, Mild, With Reversible Myelin Vacuolization. Gene Ontology (GO) annotations related to this gene include DNA-binding transcription factor activity and peptidase activity. An important paralog of this gene is MYRFL.	no result
rs17600346	3:172223982	T	C	0.9621	-0.0535	0.0076	TNFSF10	The protein encoded by this gene is a cytokine that belongs to the tumor necrosis factor (TNF) ligand family. This protein preferentially induces apoptosis in transformed and tumor cells, but does not appear to kill normal cells although it is expressed at a significant level in most normal tissues. This protein binds to several members of TNF receptor superfamily including TNFRSF10A/TRAILR1, TNF…	TNFSF10 (TNF Superfamily Member 10) is a Protein Coding gene. Diseases associated with TNFSF10 include Thoracic Cancer and Pancreatic Cancer. Among its related pathways are PEDF Induced Signaling and TWEAK Pathway. Gene Ontology (GO) annotations related to this gene include signaling receptor binding and tumor necrosis factor receptor binding. An important paralog of this gene is TNFSF11.	production	PMID: 21965021
rs17779355	10:103928374	A	G	0.0578	-0.039	0.0062	(NOLC1)	Enables protein heterodimerization activity and protein-macromolecule adaptor activity. Involved in neural crest cell development; neural crest formation; and regulation of translation. Located in fibrillar center.	NOLC1 (Nucleolar And Coiled-Body Phosphoprotein 1) is a Protein Coding gene. Diseases associated with NOLC1 include Lissencephaly and Hepatitis C Virus. Gene Ontology (GO) annotations related to this gene include RNA binding and GTP binding	no result
rs1788783	18:21161134	T	C	0.504	-0.0158	0.0027	NPC1	This gene encodes a large protein that resides in the limiting membrane of endosomes and lysosomes and mediates intracellular cholesterol trafficking via binding of cholesterol to its N-terminal domain. It is predicted to have a cytoplasmic C-terminus, 13 transmembrane domains, and 3 large loops in the lumen of the endosome - the last loop being at the N-terminus. This protein transports low-dens…	NPC1 (NPC Intracellular Cholesterol Transporter 1) is a Protein Coding gene. Diseases associated with NPC1 include Niemann-Pick Disease, Type C1 and Headache. Among its related pathways are Metabolism and Lipoprotein metabolism. Gene Ontology (GO) annotations related to this gene include signaling receptor activity and cholesterol binding. An important paralog of this gene is NPC1L1.	clearance	PMID: 20562239.
rs1799777	9:107666035	D	I	0.8768	0.0265	0.0046	ABCA1	The membrane-associated protein encoded by this gene is a member of the superfamily of ATP-binding cassette (ABC) transporters. ABC proteins transport various molecules across extra- and intracellular membranes. ABC genes are divided into seven distinct subfamilies (ABC1, MDR/TAP, MRP, ALD, OABP, GCN20, White). This protein is a member of the ABC1 subfamily. Members of the ABC1 subfamily comprise…	ABCA1 (ATP Binding Cassette Subfamily A Member 1) is a Protein Coding gene. Diseases associated with ABCA1 include Tangier Disease and Hypoalphalipoproteinemia, Primary, 1. Among its related pathways are Metabolism and Cholesterol and Sphingolipids transport / Recycling to plasma membrane in lung (normal and CF). Gene Ontology (GO) annotations related to this gene include signaling receptor bindi…	production	PMID: 22001232.
rs1801689	17:64210580	A	C	0.969	0.0801	0.0081	APOH	Apolipoprotein H, also known as beta-2-glycoprotein I, is a component of circulating plasma lipoproteins. It has been implicated in a variety of physiologic pathways including lipoprotein metabolism, coagulation, hemostasis, and the production of antiphospholipid autoantibodies. APOH may be a required cofactor for anionic phospholipid binding by the antiphospholipid autoantibodies found in sera o…	APOH (Apolipoprotein H) is a Protein Coding gene. Diseases associated with APOH include Antiphospholipid Syndrome and Syphilis. Among its related pathways are Response to elevated platelet cytosolic Ca2+. Gene Ontology (GO) annotations related to this gene include identical protein binding and heparin binding. An important paralog of this gene is CSMD1.	clearance	PMID: 12740481.
rs1861410	2:58933591	T	C	0.5536	-0.015	0.0027	LINC01122	/	LINC01122 (Long Intergenic Non-Protein Coding RNA 1122) is an RNA Gene, and is affiliated with the lncRNA class.	no result
rs1884507	20:51012164	A	C	0.8759	0.0246	0.0043	RP4-723E3.1	/	/	no result
rs1913657	2:227107501	T	C	0.6215	0.0433	0.0028	(IRS1)	This gene encodes a protein which is phosphorylated by insulin receptor tyrosine kinase. Mutations in this gene are associated with type II diabetes and susceptibility to insulin resistance	IRS1 (Insulin Receptor Substrate 1) is a Protein Coding gene. Diseases associated with IRS1 include Type 2 Diabetes Mellitus and Hypotrichosis 13. Among its related pathways are Cytokine Signaling in Immune system and IL-4 Signaling Pathways. Gene Ontology (GO) annotations related to this gene include protein kinase binding and protein kinase C binding. An important paralog of this gene is IRS2.	both production and clearance	The same as above.
rs193220	17:74268619	T	C	0.2956	-0.0189	0.003	(QRICH2)	Involved in cell projection assembly; flagellated sperm motility; and negative regulation of ubiquitin-dependent protein catabolic process. Located in sperm flagellum. Implicated in spermatogenic failure 35.	QRICH2 (Glutamine Rich 2) is a Protein Coding gene. Diseases associated with QRICH2 include Spermatogenic Failure 35 and Infertility. An important paralog of this gene is C16orf96.	no result
rs1982151	9:86617265	A	G	0.2953	-0.0116	0.0029	RMI1	RMI1 is a component of protein complexes that limit DNA crossover formation via the dissolution of double Holliday junctions (Raynard et al., 2006 [PubMed 16595695]).	RMI1 (RecQ Mediated Genome Instability 1) is a Protein Coding gene. Diseases associated with RMI1 include Bloom Syndrome and Baller-Gerold Syndrome. Among its related pathways are Homologous DNA Pairing and Strand Exchange and Cell Cycle, Mitotic.	no result
rs200513066	2:219720952	D	I	0.0508	0.0883	0.0095	(WNT6)	The WNT gene family consists of structurally related genes which encode secreted signaling proteins. These proteins have been implicated in oncogenesis and in several developmental processes, including regulation of cell fate and patterning during embryogenesis. This gene is a member of the WNT gene family. It is overexpressed in cervical cancer cell line and strongly coexpressed with another fam…	WNT6 (Wnt Family Member 6) is a Protein Coding gene. Diseases associated with WNT6 include Colorectal Cancer and Gastric Cancer. Among its related pathways are Canonical Wnt Pathway and Presynaptic function of Kainate receptors. Gene Ontology (GO) annotations related to this gene include signaling receptor binding and frizzled binding. An important paralog of this gene is WNT1.	no result
rs200911786	4:104174843	A	C	0.1523	-0.0251	0.0043	(RP11-328K4.1)	/	/	no result
rs2018519	19:35559787	T	C	0.8433	-0.0241	0.0037	(HPN)	This gene encodes a type II transmembrane serine protease that may be involved in diverse cellular functions, including blood coagulation and the maintenance of cell morphology. Expression of the encoded protein is associated with the growth and progression of cancers, particularly prostate cancer. The protein is cleaved into a catalytic serine protease chain and a non-catalytic scavenger recepto…	HPN (Hepsin) is a Protein Coding gene. Diseases associated with HPN include Prostate Cancer and Prostatic Hyperplasia, Benign. Among its related pathways are MET promotes cell motility and Signaling by GPCR. Gene Ontology (GO) annotations related to this gene include serine-type endopeptidase activity and serine-type peptidase activity. An important paralog of this gene is TMPRSS3.	no result
rs202032561	2:43747854	T	C	0.1315	-0.0331	0.0051	THADA	This gene is the target of 2p21 choromosomal aberrations in benign thyroid adenomas. Single nucleotide polymorphisms (SNPs) in this gene may be associated with type 2 diabetes and polycystic ovary syndrome. The encoded protein is likely involved in the death receptor pathway and apoptosis.	THADA (THADA Armadillo Repeat Containing) is a Protein Coding gene. Diseases associated with THADA include Adenoma and Polycystic Ovary Syndrome. Gene Ontology (GO) annotations related to this gene include binding.	no result
rs2068888	10:94839642	A	G	0.4268	-0.0296	0.0027	(CYP26A1)	This gene encodes a member of the cytochrome P450 superfamily of enzymes. The cytochrome P450 proteins are monooxygenases which catalyze many reactions involved in drug metabolism and synthesis of cholesterol, steroids and other lipids. This endoplasmic reticulum protein acts on retinoids, including all-trans-retinoic acid (RA), with both 4-hydroxylation and 18-hydroxylation activities. This enzy…	CYP26A1 (Cytochrome P450 Family 26 Subfamily A Member 1) is a Protein Coding gene. Diseases associated with CYP26A1 include Embryonal Carcinoma and Keratomalacia. Among its related pathways are Metabolism and Signaling by Retinoic Acid. Gene Ontology (GO) annotations related to this gene include iron ion binding and oxidoreductase activity, acting on paired donors, with incorporation or reduction…	no result
rs2207132	20:39142516	A	G	0.0275	0.0833	0.0118	(MAFB)	The protein encoded by this gene is a basic leucine zipper (bZIP) transcription factor that plays an important role in the regulation of lineage-specific hematopoiesis. The encoded nuclear protein represses ETS1-mediated transcription of erythroid-specific genes in myeloid cells. This gene contains no introns.	MAFB (MAF BZIP Transcription Factor B) is a Protein Coding gene. Diseases associated with MAFB include Multicentric Carpotarsal Osteolysis Syndrome and Duane Retraction Syndrome 3 With Or Without Deafness. Among its related pathways are Activated PKN1 stimulates transcription of AR (androgen receptor) regulated genes KLK2 and KLK3 and Tacrolimus/Cyclosporine Pathway, Pharmacodynamics. Gene Ontolo…	no result
rs2245586	15:66878900	A	G	0.3175	0.0132	0.0029	RP11-321F6.1	/	/	no result
rs2281721	1:230297136	T	C	0.5522	-0.0377	0.0028	GALNT2	This gene encodes a member of the glycosyltransferase 2 protein family. Members of this family initiate mucin-type O-glycoslation of peptides in the Golgi apparatus. The encoded protein may be involved in O-linked glycosylation of the immunoglobulin A1 hinge region. This gene may influence triglyceride levels, and may be involved Type 2 diabetes, as well as several types of cancer. Alternative sp…	/	clearance	PMID: 22152306.
rs2298058	13:95248566	T	C	0.3135	0.0273	0.0031	(triglycerideDS)	The protein encoded by this gene is a member of the short-chain dehydrogenases/reductases (SDR) superfamily, and is thought to contain a nicotinamide adenine dinucleotide (NAD) binding domain. This large SDR family of enzymes is involved in the metabolism of a variety of compounds, including prostaglandins, retinoids, lipids, steroid hormones, and xenobiotics. Mutations in this gene have been ass…	triglycerideDS (TDP-Glucose 4,6-Dehydratase) is a Protein Coding gene. Diseases associated with triglycerideDS include Catel-Manzke Syndrome and Hyperphalangy. Gene Ontology (GO) annotations related to this gene include oxidoreductase activity, acting on the CH-OH group of donors, NAD or NADP as acceptor and 3-beta-hydroxy-delta5-steroid dehydrogenase activity. An important paralog of this gene i…	no result
rs2298117	10:70346740	T	C	0.4895	0.0118	0.0026	TET1	DNA methylation is an epigenetic mechanism that is important for controlling gene expression. The protein encoded by this gene is a demethylase that belongs to the TET (ten-eleven translocation) family. Members of the TET protein family play a role in the DNA methylation process and gene activation.	TET1 (Tet Methylcytosine Dioxygenase 1) is a Protein Coding gene. Diseases associated with TET1 include Rett Syndrome and Glioblastoma. Among its related pathways are Activated PKN1 stimulates transcription of AR (androgen receptor) regulated genes KLK2 and KLK3 and MECP2 and Associated Rett Syndrome. Gene Ontology (GO) annotations related to this gene include iron ion binding and methylcytosine …	no result
rs2354167	3:142657205	T	G	0.4443	0.0154	0.0027	RP11-372E1.4	/	/	no result
rs2395655	6:36645696	A	G	0.5474	0.0125	0.0027	(CDKN1A)	This gene encodes a potent cyclin-dependent kinase inhibitor. The encoded protein binds to and inhibits the activity of cyclin-cyclin-dependent kinase2 or -cyclin-dependent kinase4 complexes, and thus functions as a regulator of cell cycle progression at G1. The expression of this gene is tightly controlled by the tumor suppressor protein p53, through which this protein mediates the p53-dependent…	CDKN1A (Cyclin Dependent Kinase Inhibitor 1A) is a Protein Coding gene. Diseases associated with CDKN1A include Multiple Endocrine Neoplasia, Type I and Papilloma. Among its related pathways are miRNA Regulation of DNA Damage Response and Cytokine Signaling in Immune system. Gene Ontology (GO) annotations related to this gene include ubiquitin protein ligase binding and cyclin binding. An importa…	no result
rs247616	16:56989590	T	C	0.3071	-0.0255	0.0028	(CETP)	The protein encoded by this gene is found in plasma, where it is involved in the transfer of cholesteryl ester from high density lipoprotein (HDL) to other lipoproteins. Defects in this gene are a cause of hyperalphalipoproteinemia 1 (HALP1). Two transcript variants encoding different isoforms have been found for this gene.	CETP (Cholesteryl Ester Transfer Protein) is a Protein Coding gene. Diseases associated with CETP include Hyperalphalipoproteinemia 1 and Coronary Stenosis. Among its related pathways are Metabolism and Statin Pathway. Gene Ontology (GO) annotations related to this gene include lipid binding and lipid transporter activity. An important paralog of this gene is LBP.	both production and clearance	PMID: 28314859/11181754.
rs2603151	4:69367872	A	G	0.3612	0.0168	0.0028	(TMPRSS11E)	Predicted to enable serine-type peptidase activity. Involved in cognition. Predicted to be integral component of plasma membrane. Predicted to be active in plasma membrane.	TMPRSS11E (Transmembrane Serine Protease 11E) is a Protein Coding gene. Gene Ontology (GO) annotations related to this gene include serine-type endopeptidase activity and serine-type peptidase activity. An important paralog of this gene is TMPRSS11F.	no result
rs2613503	1:72839774	A	C	0.8334	0.0184	0.0037	(RPL31P12)	/	RPL31P12 (Ribosomal Protein L31 Pseudogene 12) is a Pseudogene	no result
rs2723509	7:17817037	A	G	0.4843	0.0163	0.0028	(SNX13)	This gene encodes a PHOX domain- and RGS domain-containing protein that belongs to the sorting nexin (SNX) family and the regulator of G protein signaling (RGS) family. The PHOX domain is a phosphoinositide binding domain, and the SNX family members are involved in intracellular trafficking. The RGS family members are regulatory molecules that act as GTPase activating proteins for G alpha subunit…	SNX13 (Sorting Nexin 13) is a Protein Coding gene. Diseases associated with SNX13 include Spinocerebellar Ataxia, Autosomal Recessive 20 and Choreoacanthocytosis. Gene Ontology (GO) annotations related to this gene include phosphatidylinositol binding and phosphatidylinositol-3-phosphate binding. An important paralog of this gene is SNX25.	no result
rs2820441	1:219734960	A	C	0.707	0.0256	0.0031	LYPLAL1	Predicted to enable carboxylic ester hydrolase activity and palmitoyl-(protein) hydrolase activity. Predicted to be involved in protein depalmitoylation. Predicted to act upstream of or within negative regulation of Golgi to plasma membrane protein transport. Located in cytosol.	LYPLAL1 (Lysophospholipase Like 1) is a Protein Coding gene. Gene Ontology (GO) annotations related to this gene include hydrolase activity and lysophospholipase activity. An important paralog of this gene is LYPLA1.	no result
rs2821231	1:203518382	T	C	0.4417	0.0137	0.0029	(OPTC)	Opticin belongs to class III of the small leucine-rich repeat protein (SLRP) family. Members of this family are typically associated with the extracellular matrix. Opticin is present in significant quantities in the vitreous of the eye and also localizes to the cornea, iris, ciliary body, optic nerve, choroid, retina, and fetal liver. Opticin may noncovalently bind collagen fibrils and regulate f…	OPTC (Opticin) is a Protein Coding gene. Diseases associated with OPTC include Open-Angle Glaucoma and Posterior Column Ataxia. Among its related pathways are Degradation of the extracellular matrix. Gene Ontology (GO) annotations related to this gene include extracellular matrix structural constituent. An important paralog of this gene is LRWD1.	no result
rs2836878	21:40465534	A	G	0.256	0.0134	0.0031	(PSMG1)	Enables molecular adaptor activity. Involved in chaperone-mediated protein complex assembly. Located in several cellular components, including Golgi apparatus; endoplasmic reticulum; and nucleoplasm. Part of chaperone complex.	PSMG1 (Proteasome Assembly Chaperone 1) is a Protein Coding gene. Diseases associated with PSMG1 include Down Syndrome. Gene Ontology (GO) annotations related to this gene include proteasome binding.	no result
rs28567725	16:53826028	T	C	0.6227	-0.0211	0.0028	FTO	This gene is a nuclear protein of the AlkB related non-haem iron and 2-oxoglutarate-dependent oxygenase superfamily but the exact physiological function of this gene is not known. Other non-heme iron enzymes function to reverse alkylated DNA and RNA damage by oxidative demethylation. Studies in mice and humans indicate a role in nervous and cardiovascular systems and a strong association with bod…	FTO (FTO Alpha-Ketoglutarate Dependent Dioxygenase) is a Protein Coding gene. Diseases associated with FTO include Growth Retardation, Developmental Delay, And Facial Dysmorphism and Body Mass Index Quantitative Trait Locus 14. Among its related pathways are Glucose / Energy Metabolism and DNA Damage Reversal. Gene Ontology (GO) annotations related to this gene include ferrous iron binding and ox…	both production and clearance	PMID: 31468339.
rs2914228	5:158007165	T	C	0.3265	0.0252	0.003	(EBF1)	Predicted to enable DNA-binding transcription activator activity, RNA polymerase II-specific and RNA polymerase II cis-regulatory region sequence-specific DNA binding activity. Predicted to be involved in positive regulation of transcription by RNA polymerase II. Predicted to act upstream of or within positive regulation of transcription, DNA-templated. Predicted to be located in nucleus. Predict…	EBF1 (EBF Transcription Factor 1) is a Protein Coding gene. Diseases associated with EBF1 include Plasmacytoma and B-Lymphoblastic Leukemia/Lymphoma With Etv6-Runx1. Among its related pathways are Adipogenesis and Regulation of lipid metabolism by Peroxisome proliferator-activated receptor alpha (PPARalpha). Gene Ontology (GO) annotations related to this gene include DNA-binding transcription fac…	no result
rs2925979	16:81534790	T	C	0.2951	0.0181	0.0029	CMIP	This gene encodes a c-Maf inducing protein that plays a role in T-cell signaling pathway. Alternatively spliced transcript variants encoding different isoforms have been described for this gene.	CMIP (C-Maf Inducing Protein) is a Protein Coding gene. Diseases associated with CMIP include Speech And Communication Disorders and Gastric Tubular Adenocarcinoma.	no result
rs2937124	16:69862109	T	C	0.3417	-0.0202	0.0031	WWP2	This gene encodes a member of the Nedd4 family of E3 ligases, which play an important role in protein ubiquitination. The encoded protein contains four WW domains and may play a role in multiple processes including chondrogenesis and the regulation of oncogenic signaling pathways via interactions with Smad proteins and the tumor suppressor PTEN. Alternatively spliced transcript variants encoding …	WWP2 (WW Domain Containing E3 Ubiquitin Protein Ligase 2) is a Protein Coding gene. Diseases associated with WWP2 include Spondyloepiphyseal Dysplasia, Nishimura Type and Cowden Syndrome 1. Among its related pathways are Ubiquitin-Proteasome Dependent Proteolysis and SMAD Signaling Network. Gene Ontology (GO) annotations related to this gene include ligase activity and ubiquitin-protein transfera…	no result
rs2971672	7:44205906	A	C	0.5854	-0.0178	0.0028	GCK	This gene encodes a member of the hexokinase family of proteins. Hexokinases phosphorylate glucose to produce glucose-6-phosphate, the first step in most glucose metabolism pathways. In contrast to other forms of hexokinase, this enzyme is not inhibited by its product glucose-6-phosphate but remains active while glucose is abundant. The use of multiple promoters and alternative splicing of this g…	GCK (Glucokinase) is a Protein Coding gene. Diseases associated with GCK include Hyperinsulinemic Hypoglycemia, Familial, 3 and Maturity-Onset Diabetes Of The Young, Type 2. Among its related pathways are Metabolism and HIF-1-alpha transcription factor network. Gene Ontology (GO) annotations related to this gene include magnesium ion binding and phosphotransferase activity, alcohol group as accep…	production	PMID: 33594203/18678614.
rs2980755	8:8363683	A	G	0.5437	0.0209	0.0033	(CLDN23)	This gene encodes a member of the claudin family. Claudins are integral membrane proteins and components of tight junction strands. Tight junction strands serve as a physical barrier to prevent solutes and water from passing freely through the paracellular space between epithelial or endothelial cell sheets, and also play critical roles in maintaining cell polarity and signal transductions. This …	CLDN23 (Claudin 23) is a Protein Coding gene. Diseases associated with CLDN23 include Gastric Cancer. Among its related pathways are Blood-Brain Barrier and Immune Cell Transmigration: VCAM-1/CD106 Signaling and Cell junction organization. Gene Ontology (GO) annotations related to this gene include identical protein binding and structural molecule activity. An important paralog of this gene is CL…	no result
rs3118359	6:28793904	T	G	0.0838	-0.0378	0.0052	(TRNAF9)	/	/	no result
rs3173615	7:12269417	C	G	0.5296	-0.0128	0.0027	TMEM106B	Enables ATPase binding activity. Involved in dendrite morphogenesis and lysosome localization. Located in endosome and lysosomal membrane. Implicated in hypomyelinating leukodystrophy.	TMEM106B (Transmembrane Protein 106B) is a Protein Coding gene. Diseases associated with TMEM106B include Leukodystrophy, Hypomyelinating, 16 and Pick Disease Of Brain.	no result
rs34078567	19:45413224	D	I	0.6105	0.065	0.0029	(APOC1)	This gene encodes a member of the apolipoprotein C1 family. This gene is expressed primarily in the liver, and it is activated when monocytes differentiate into macrophages. The encoded protein plays a central role in high density lipoprotein (HDL) and very low density lipoprotein (VLDL) metabolism. This protein has also been shown to inhibit cholesteryl ester transfer protein in plasma. A pseudo…	APOC1 (Apolipoprotein C1) is a Protein Coding gene. Diseases associated with APOC1 include Adermatoglyphia and Hypobetalipoproteinemia, Familial, 1. Among its related pathways are Metabolism and Lipoprotein metabolism. Gene Ontology (GO) annotations related to this gene include phosphatidylcholine binding and phospholipase inhibitor activity.	clearance	PMID: 33497863/10073946.
rs34248373	12:124503803	D	I	0.5179	0.0178	0.0027	(ZNF664)	Predicted to enable DNA-binding transcription factor activity, RNA polymerase II-specific and RNA polymerase II cis-regulatory region sequence-specific DNA binding activity. Predicted to be involved in regulation of transcription, DNA-templated. Located in nucleus.	ZNF664 (Zinc Finger Protein 664) is a Protein Coding gene. Diseases associated with ZNF664 include Deafness, Autosomal Dominant 41 and Clubfoot. Among its related pathways are Gene Expression. An important paralog of this gene is ZFP62.	no result
rs34518086	7:130442603	D	I	0.5138	0.0181	0.0028	(KLF14)	This intronless gene encodes a member of the Kruppel-like family of transcription factors. The encoded protein functions as a transcriptional co-repressor, and is induced by transforming growth factor-beta (triglycerideF-beta) to repress triglycerideF-beta receptor II gene expression. This gene exhibits imprinted expression from the maternal allele in embryonic and extra-embryonic tissues.	KLF14 (Kruppel Like Factor 14) is a Protein Coding gene. Diseases associated with KLF14 include Basal Cell Carcinoma and Type 2 Diabetes Mellitus. An important paralog of this gene is KLF16.	no result
rs34831171	3:12173655	T	C	0.7997	0.0246	0.0038	SYN2	This gene is a member of the synapsin gene family. Synapsins encode neuronal phosphoproteins which associate with the cytoplasmic surface of synaptic vesicles. Family members are characterized by common protein domains, and they are implicated in synaptogenesis and the modulation of neurotransmitter release, suggesting a potential role in several neuropsychiatric diseases. This member of the syna…	SYN2 (Synapsin II) is a Protein Coding gene. Diseases associated with SYN2 include Schizophrenia and Bipolar Disorder. Among its related pathways are Neuroscience and Transmission across Chemical Synapses. An important paralog of this gene is SYN1.	no result
rs372826270	14:94791952	D	I	0.0011	0.3676	0.0673	(SERPINA6)	This gene encodes an alpha-globulin protein with corticosteroid-binding properties. This is the major transport protein for glucorticoids and progestins in the blood of most vertebrates. The gene localizes to a chromosomal region containing several closely related serine protease inhibitors which may have evolved by duplication events.	SERPINA6 (Serpin Family A Member 6) is a Protein Coding gene. Diseases associated with SERPINA6 include Corticosteroid-Binding Globulin Deficiency and Hyperthyroidism. Among its related pathways are Glucocorticoid Pathway (Peripheral Tissue), Pharmacodynamics. Gene Ontology (GO) annotations related to this gene include serine-type endopeptidase inhibitor activity and steroid binding. An important…	exluded due to being monoallelic in Europeans
rs375519927	13:51007525	D	I	0.1456	0.0237	0.0041	DLEU1	/	DLEU1 (Deleted In Lymphocytic Leukemia 1) is an RNA Gene, and is affiliated with the lncRNA class. Diseases associated with DLEU1 include Ovarian Epithelial Cancer and Leukemia, Chronic Lymphocytic.	no result
rs38246	7:15941283	T	C	0.2494	0.0147	0.0031	(ISPD)	/	/	no result
rs382534	3:155547274	T	C	0.2379	0.0133	0.0032	SLC33A1	The protein encoded by this gene is required for the formation of O-acetylated (Ac) gangliosides. The encoded protein is predicted to contain 6 to 10 transmembrane domains, and a leucine zipper motif in transmembrane domain III. Defects in this gene have been reported to cause spastic paraplegia autosomal dominant type 42 (SPG42) in one Chinese family, but not in similar patients of European desc…	SLC33A1 (Solute Carrier Family 33 Member 1) is a Protein Coding gene. Diseases associated with SLC33A1 include Spastic Paraplegia 42, Autosomal Dominant and Congenital Cataracts, Hearing Loss, And Neurodegeneration. Among its related pathways are Ganglio Sphingolipid Metabolism and Transport of glucose and other sugars, bile salts and organic acids, metal ions and amine compounds. Gene Ontology (…	no result
rs3843935	9:33787871	T	C	0.3916	0.0152	0.0027	PRSS3	This gene encodes a trypsinogen, which is a member of the trypsin family of serine proteases. This enzyme is expressed in the brain and pancreas and is resistant to common trypsin inhibitors. It is active on peptide linkages involving the carboxyl group of lysine or arginine. This gene is localized to the locus of T cell receptor beta variable orphans on chromosome 9. Four transcript variants enc…	PRSS3 (Serine Protease 3) is a Protein Coding gene. Diseases associated with PRSS3 include Thyroiditis and Hashimoto Thyroiditis. Among its related pathways are Metabolism and Defensins. Gene Ontology (GO) annotations related to this gene include calcium ion binding and serine-type peptidase activity. An important paralog of this gene is PRSS2.	no result
rs3851294	1:205130413	A	G	0.0913	-0.0267	0.0049	DSTYK	This gene encodes a dual serine/threonine and tyrosine protein kinase which is expressed in multiple tissues. It is thought to function as a regulator of cell death. Multiple transcript variants encoding different isoforms have been found for this gene.	DSTYK (Dual Serine/Threonine And Tyrosine Protein Kinase) is a Protein Coding gene. Diseases associated with DSTYK include Congenital Anomalies Of Kidney And Urinary Tract 1 and Spastic Paraplegia 23, Autosomal Recessive. Gene Ontology (GO) annotations related to this gene include transferase activity, transferring phosphorus-containing groups and protein tyrosine kinase activity. An important pa…	no result
rs41265930	6:160964135	T	C	0.9445	-0.0488	0.0067	LPA	The protein encoded by this gene is a serine proteinase that inhibits the activity of tissue-type plasminogen activator I. The encoded protein constitutes a substantial portion of lipoprotein(a) and is proteolytically cleaved, resulting in fragments that attach to atherosclerotic lesions and promote thrombogenesis. Elevated plasma levels of this protein are linked to atherosclerosis. Depending on…	LPA (Lipoprotein(A)) is a Protein Coding gene. Diseases associated with LPA include Lipoprotein Quantitative Trait Locus and Familial Hyperlipidemia. Among its related pathways are Metabolism and Lipoprotein metabolism. Gene Ontology (GO) annotations related to this gene include serine-type endopeptidase activity and endopeptidase inhibitor activity. An important paralog of this gene is PRSS56.	unsure
rs41274050	10:52573772	T	C	0.0089	0.0881	0.015	A1CF	Mammalian apolipoprotein B mRNA undergoes site-specific C to U deamination, which is mediated by a multi-component enzyme complex containing a minimal core composed of APOBEC-1 and a complementation factor encoded by this gene. The gene product has three non-identical RNA recognition motifs and belongs to the hnRNP R family of RNA-binding proteins. It has been proposed that this complementation f…	A1CF (APOBEC1 Complementation Factor) is a Protein Coding gene. Diseases associated with A1CF include Immunodeficiency With Hyper-Igm, Type 2. Among its related pathways are Formation of the Editosome and Gene Expression. Gene Ontology (GO) annotations related to this gene include nucleic acid binding and nucleotide binding. An important paralog of this gene is RBM47	production	PMID: 32786677.
rs41278045	4:110638764	A	G	0.9987	-0.2091	0.0394	PLA2G12A	Secreted phospholipase A2 (sPLA2) enzymes liberate arachidonic acid from phospholipids for production of eicosanoids and exert a variety of physiologic and pathologic effects. Group XII sPLA2s, such as PLA2G12A, have relatively low specific activity and are structurally and functionally distinct from other sPLA2s (Gelb et al., 2000 [PubMed 11031251]).	PLA2G12A (Phospholipase A2 Group XIIA) is a Protein Coding gene. Diseases associated with PLA2G12A include Cerebrooculofacioskeletal Syndrome 1. Among its related pathways are Metabolism and Acyl chain remodelling of PE. Gene Ontology (GO) annotations related to this gene include calcium ion binding and calcium-dependent phospholipase A2 activity. An important paralog of this gene is PLA2G12B.	exluded due to being monoallelic in Europeans
rs41302559	20:56140439	A	G	0.0027	-0.152	0.0276	PCK1	This gene is a main control point for the regulation of gluconeogenesis. The cytosolic enzyme encoded by this gene, along with GTP, catalyzes the formation of phosphoenolpyruvate from oxaloacetate, with the release of carbon dioxide and GDP. The expression of this gene can be regulated by insulin, glucocorticoids, glucagon, cAMP, and diet. Defects in this gene are a cause of cytosolic phosphoenol…	PCK1 (Phosphoenolpyruvate Carboxykinase 1) is a Protein Coding gene. Diseases associated with PCK1 include Phosphoenolpyruvate Carboxykinase Deficiency, Cytosolic and Pepck 1 Deficiency. Among its related pathways are Glucose metabolism and Metabolism. Gene Ontology (GO) annotations related to this gene include GTP binding and GDP binding. An important paralog of this gene is PCK2.	production	PMID: 23991091
rs4149056	12:21331549	T	C	0.8516	-0.0335	0.0039	SLCO1B1	This gene encodes a liver-specific member of the organic anion transporter family. The encoded protein is a transmembrane receptor that mediates the sodium-independent uptake of numerous endogenous compounds including bilirubin, 17-beta-glucuronosyl estradiol and leukotriene C4. This protein is also involved in the removal of drug compounds such as statins, bromosulfophthalein and rifampin from t…	SLCO1B1 (Solute Carrier Organic Anion Transporter Family Member 1B1) is a Protein Coding gene. Diseases associated with SLCO1B1 include Hyperbilirubinemia, Rotor Type and Gilbert Syndrome. Among its related pathways are Metabolism and Statin Pathway - Generalized, Pharmacokinetics. Gene Ontology (GO) annotations related to this gene include transporter activity and sodium-independent organic anio…	no result
rs459193	5:55806751	A	G	0.2968	-0.0324	0.0029	(AC022431.2)	/	/	no result
rs4709741	6:164092291	A	C	0.1249	-0.0218	0.0049	(C6orf118)	/	C6orf118 (Chromosome 6 Open Reading Frame 118) is a Protein Coding gene. Diseases associated with C6orf118 include Developmental Coordination Disorder. Gene Ontology (GO) annotations related to this gene include RNA binding and ribonuclease activity.	no result
rs4738141	8:72469742	A	G	0.6374	-0.0125	0.003	RP11-1102P16.1	/	/	no result
rs4969145	17:76406170	T	C	0.4022	0.023	0.0028	PGS1	Predicted to enable CDP-diacylglycerol-glycerol-3-phosphate 3-phosphatidyltransferase activity and calcium ion binding activity. Predicted to be involved in cardiolipin biosynthetic process and diacylglycerol metabolic process. Located in endoplasmic reticulum.	PGS1 (Phosphatidylglycerophosphate Synthase 1) is a Protein Coding gene. Among its related pathways are Metabolism and Glycerophospholipid Biosynthetic Pathway. Gene Ontology (GO) annotations related to this gene include calcium ion binding and CDP-diacylglycerol-glycerol-3-phosphate 3-phosphatidyltransferase activity.	no result
rs540730	12:57807114	T	C	0.2889	-0.0212	0.003	R3HDM2	Enables RNA binding activity. Predicted to be located in nucleus.	R3HDM2 (R3H Domain Containing 2) is a Protein Coding gene. Gene Ontology (GO) annotations related to this gene include nucleic acid binding and RNA binding. An important paralog of this gene is R3HDM1.	no result
rs540747651	2:118743804	A	G	0.0008	0.8716	0.1526	CCDC93	Involved in Golgi to plasma membrane transport and endocytic recycling. Located in intracellular membrane-bounded organelle.	CCDC93 (Coiled-Coil Domain Containing 93) is a Protein Coding gene. Diseases associated with CCDC93 include Mental Retardation, Enteropathy, Deafness, Peripheral Neuropathy, Ichthyosis, And Keratoderma.	exluded due to being monoallelic in Europeans
rs55707100	15:43820717	T	C	0.0279	0.0939	0.0086	MAP1A	This gene encodes a protein that belongs to the microtubule-associated protein family. The proteins of this family are thought to be involved in microtubule assembly, which is an essential step in neurogenesis. The product of this gene is a precursor polypeptide that presumably undergoes proteolytic processing to generate the final MAP1A heavy chain and LC2 light chain. Expression of this gene is…	MAP1A (Microtubule Associated Protein 1A) is a Protein Coding gene. Diseases associated with MAP1A include Granulomatous Disease, Chronic, Autosomal Recessive, 3 and Woodhouse-Sakati Syndrome. Gene Ontology (GO) annotations related to this gene include structural molecule activity and microtubule binding. An important paralog of this gene is MAP1B.	no result
rs55738118	1:11838451	T	C	0.1089	-0.0189	0.0042	C1orf167	Implicated in coronary artery disease.	C1orf167 (Chromosome 1 Open Reading Frame 167) is a Protein Coding gene. Diseases associated with C1orf167 include Neural Tube Defects, Folate-Sensitive.	no result
rs55951234	22:38601430	D	I	0.4087	-0.0268	0.0028	MAFF	The protein encoded by this gene is a basic leucine zipper (bZIP) transcription factor that lacks a transactivation domain. It is known to bind the US-2 DNA element in the promoter of the oxytocin receptor (OTR) gene and most likely heterodimerizes with other leucine zipper-containing proteins to enhance expression of the OTR gene during term pregnancy. The encoded protein can also form homodimer…	MAFF (MAF BZIP Transcription Factor F) is a Protein Coding gene. Diseases associated with MAFF include Fibrosarcoma and Autosomal Dominant Adult-Onset Proximal Spinal Muscular Atrophy. Among its related pathways are NRF2 pathway and Response to elevated platelet cytosolic Ca2+. Gene Ontology (GO) annotations related to this gene include DNA-binding transcription factor activity and sequence-speci…	no result
rs56271783	11:64004723	C	G	0.0448	0.0572	0.0069	VEGFB	This gene encodes a member of the PDGF (platelet-derived growth factor)/VEGF (vascular endothelial growth factor) family. The VEGF family members regulate the formation of blood vessels and are involved in endothelial cell physiology. This member is a ligand for VEGFR-1 (vascular endothelial growth factor receptor 1) and NRP-1 (neuropilin-1). Studies in mice showed that this gene was co-expressed…	VEGFB (Vascular Endothelial Growth Factor B) is a Protein Coding gene. Diseases associated with VEGFB include Macular Degeneration, Age-Related, 1 and Blood Group, Globoside System. Among its related pathways are Tyrosine Kinases / Adaptors and Activation of cAMP-Dependent PKA. Gene Ontology (GO) annotations related to this gene include protein homodimerization activity and growth factor activity…	no result
rs573022400	6:26441725	D	I	0.8932	0.0296	0.0046	BTN3A3	The butyrophilin (BTN) genes are a group of major histocompatibility complex (MHC)-associated genes that encode type I membrane proteins with 2 extracellular immunoglobulin (Ig) domains and an intracellular B30.2 (PRYSPRY) domain. Three subfamilies of human BTN genes are located in the MHC class I region: the single-copy BTN1A1 gene (MIM 601610) and the BTN2 (e.g., BTN2A1; MIM 613590) and BTN3 (e…	/	no result
rs573454216	6:139837429	A	G	0.5604	-0.0262	0.0028	(CITED2)	The protein encoded by this gene inhibits transactivation of HIF1A-induced genes by competing with binding of hypoxia-inducible factor 1-alpha to p300-CH1. Mutations in this gene are a cause of cardiac septal defects. Alternatively spliced transcript variants encoding multiple isoforms have been observed for this gene.	CITED2 (Cbp/P300 Interacting Transactivator With Glu/Asp Rich Carboxy-Terminal Domain 2) is a Protein Coding gene. Diseases associated with CITED2 include Atrial Septal Defect 8 and Ventricular Septal Defect 2. Among its related pathways are HIF-1-alpha transcription factor network and Cellular Senescence. Gene Ontology (GO) annotations related to this gene include DNA-binding transcription facto…	no result
rs576907609	11:117499129	A	C	0.003	-0.3111	0.0407	DSCAML1	The protein encoded by this gene is a member of the Ig superfamily of cell adhesion molecules and is involved in neuronal differentiation. The encoded membrane-bound protein localizes to the cell surface, where it forms aggregates that repel neuronal processes of the same cell type.	DSCAML1 (DS Cell Adhesion Molecule Like 1) is a Protein Coding gene. Diseases associated with DSCAML1 include Down Syndrome and Mannosidosis, Beta A, Lysosomal. Among its related pathways are Cell junction organization. Gene Ontology (GO) annotations related to this gene include protein homodimerization activity. An important paralog of this gene is DSCAM.	no result
rs5785580	10:65290254	D	I	0.4678	-0.0291	0.0027	REEP3	Predicted to enable microtubule binding activity. Involved in mitotic nuclear membrane reassembly. Predicted to be integral component of membrane. Predicted to be active in cytoplasmic microtubule; endoplasmic reticulum membrane; and endoplasmic reticulum tubular network.	REEP3 (Receptor Accessory Protein 3) is a Protein Coding gene. Among its related pathways are Signaling by GPCR. An important paralog of this gene is REEP4	no result
rs58253018	8:126490498	A	T	0.3738	0.0984	0.0034	RP11-136O12.2	/	/	no result
rs59168178	19:11350326	A	G	0.0818	0.0767	0.0101	C19orf80	Predicted to enable hormone activity. Involved in regulation of lipid metabolic process and triglyceride homeostasis. Acts upstream of or within positive regulation of protein processing and regulation of lipoprotein metabolic process. Located in extracellular region.	ANGPTL8 (Angiopoietin Like 8) is a Protein Coding gene. Diseases associated with ANGPTL8 include Hypobetalipoproteinemia, Familial, 2 and Diabetes Mellitus. Among its related pathways are Metabolism and Lipoprotein metabolism.	exluded due to being monoallelic in Europeans
rs6088793	20:30211597	T	C	0.7225	0.0136	0.0033	(COX4I2)	Cytochrome c oxidase (COX), the terminal enzyme of the mitochondrial respiratory chain, catalyzes the electron transfer from reduced cytochrome c to oxygen. It is a heteromeric complex consisting of 3 catalytic subunits encoded by mitochondrial genes and multiple structural subunits encoded by nuclear genes. The mitochondrially-encoded subunits function in electron transfer, and the nuclear-encod…	COX4I2 (Cytochrome C Oxidase Subunit 4I2) is a Protein Coding gene. Diseases associated with COX4I2 include Exocrine Pancreatic Insufficiency, Dyserythropoietic Anemia, And Calvarial Hyperostosis and Exocrine Pancreatic Insufficiency. Among its related pathways are AMPK Enzyme Complex Pathway. Gene Ontology (GO) annotations related to this gene include cytochrome-c oxidase activity. An important …	no result
rs62112763	19:7220013	C	G	0.6009	-0.0221	0.0029	INSR	This gene encodes a member of the receptor tyrosine kinase family of proteins. The encoded preproprotein is proteolytically processed to generate alpha and beta subunits that form a heterotetrameric receptor. Binding of insulin or other ligands to this receptor activates the insulin signaling pathway, which regulates glucose uptake and release, as well as the synthesis and storage of carbohydrate…	INSR (Insulin Receptor) is a Protein Coding gene. Diseases associated with INSR include Donohue Syndrome and Pineal Hyperplasia, Insulin-Resistant Diabetes Mellitus, And Somatic Abnormalities. Among its related pathways are NF-kappaB Pathway and PEDF Induced Signaling. Gene Ontology (GO) annotations related to this gene include transferase activity, transferring phosphorus-containing groups and p…	both production and clearance	PMID: 29708925.
rs6430090	2:146347459	A	G	0.3706	0.0182	0.0028	(AC092484.1)	/	/	no result
rs6532795	4:100042221	T	C	0.2812	-0.0168	0.003	(ADH4)	This gene encodes class II alcohol dehydrogenase 4 pi subunit, which is a member of the alcohol dehydrogenase family. Members of this enzyme family metabolize a wide variety of substrates, including ethanol, retinol, other aliphatic alcohols, hydroxysteroids, and lipid peroxidation products. Class II alcohol dehydrogenase is a homodimer composed of 2 pi subunits. It exhibits a high activity for o…	ADH4 (Alcohol Dehydrogenase 4 (Class II), Pi Polypeptide) is a Protein Coding gene. Diseases associated with ADH4 include Alcohol Dependence and Substance Dependence. Among its related pathways are Metabolism and Signaling by Retinoic Acid. Gene Ontology (GO) annotations related to this gene include oxidoreductase activity and NAD binding. An important paralog of this gene is ADH5.	no result
rs6544366	2:21204025	T	G	0.2243	-0.0549	0.0032	(LDAH)	Predicted to enable lipase activity. Predicted to be involved in lipid storage. Predicted to be located in endoplasmic reticulum. Predicted to be active in lipid droplet.	LDAH (Lipid Droplet Associated Hydrolase) is a Protein Coding gene. Diseases associated with LDAH include Defective Apolipoprotein B-100.	no result
rs6602911	13:114547372	T	C	0.4294	0.0216	0.0028	GAS6	This gene encodes a gamma-carboxyglutamic acid (Gla)-containing protein thought to be involved in the stimulation of cell proliferation. This gene is frequently overexpressed in many cancers and has been implicated as an adverse prognostic marker. Elevated protein levels are additionally associated with a variety of disease states, including venous thromboembolic disease, systemic lupus erythemat…	GAS6 (Growth Arrest Specific 6) is a Protein Coding gene. Diseases associated with GAS6 include Sticky Platelet Syndrome and Mesangial Proliferative Glomerulonephritis. Among its related pathways are Tyrosine Kinases / Adaptors and Activation of cAMP-Dependent PKA. Gene Ontology (GO) annotations related to this gene include calcium ion binding and voltage-gated calcium channel activity. An import…	no result
rs6777217	3:36979042	A	G	0.4742	0.0113	0.0026	TRANK1	Predicted to enable ATP binding activity.	TRANK1 (Tetratricopeptide Repeat And Ankyrin Repeat Containing 1) is a Protein Coding gene. Diseases associated with TRANK1 include Kleine-Levin Hibernation Syndrome and Kohlschutter-Tonz Syndrome. Gene Ontology (GO) annotations related to this gene include hydrolase activity. An important paralog of this gene is FAM89A.	no result
rs709822	8:11702313	C	G	0.7117	-0.0212	0.0029	CTSB	This gene encodes a member of the C1 family of peptidases. Alternative splicing of this gene results in multiple transcript variants. At least one of these variants encodes a preproprotein that is proteolytically processed to generate multiple protein products. These products include the cathepsin B light and heavy chains, which can dimerize to form the double chain form of the enzyme. This enzym…	CTSB (Cathepsin B) is a Protein Coding gene. Diseases associated with CTSB include Keratolytic Winter Erythema and Annular Erythema. Among its related pathways are Bacterial infections in CF airways and Neuroscience. Gene Ontology (GO) annotations related to this gene include peptidase activity and cysteine-type peptidase activity. An important paralog of this gene is CTSC.	production	PMID: 29259130.
rs7120118	11:47286290	T	C	0.6572	0.0275	0.0028	NR1H3	The protein encoded by this gene belongs to the NR1 subfamily of the nuclear receptor superfamily. The NR1 family members are key regulators of macrophage function, controlling transcriptional programs involved in lipid homeostasis and inflammation. This protein is highly expressed in visceral organs, including liver, kidney and intestine. It forms a heterodimer with retinoid X receptor (RXR), an…	NR1H3 (Nuclear Receptor Subfamily 1 Group H Member 3) is a Protein Coding gene. Diseases associated with NR1H3 include Multiple Sclerosis and Cerebrotendinous Xanthomatosis. Among its related pathways are Metabolism and Lipoprotein metabolism. Gene Ontology (GO) annotations related to this gene include DNA-binding transcription factor activity and transcription coactivator activity. An important …	production	PMID: 21819577/20363253.
rs7176058	15:39464167	A	G	0.7559	0.0145	0.0033	RP11-265N7.2	/	/	no result
rs718314	12:26453283	A	G	0.7408	-0.0184	0.003	(ITPR2)	The protein encoded by this gene belongs to the inositol 1,4,5-triphosphate receptor family, whose members are second messenger intracellular calcium release channels. These proteins mediate a rise in cytoplasmic calcium in response to receptor activated production of inositol triphosphate. Inositol triphosphate receptor-mediated signaling is involved in many processes including cell migration, c…	ITPR2 (Inositol 1,4,5-Trisphosphate Receptor Type 2) is a Protein Coding gene. Diseases associated with ITPR2 include Anhidrosis, Isolated, With Normal Sweat Glands and Anhidrosis. Among its related pathways are Immune response IFN gamma signaling pathway and Regulation of actin dynamics for phagocytic cup formation. Gene Ontology (GO) annotations related to this gene include binding and phosphat…	no result
rs72663520	1:40003410	T	C	0.2135	0.0225	0.0036	PPIEL	This transcribed pseudogene is related to PPIE (Gene ID: 10450). Expression of this pseudogene may be downregulated in non-small cell lung cancer (NSCLC). Differential DNA methylation of this locus may be associated with intellectual disability and bipolar disorder in human patients.	PPIEL (Peptidylprolyl Isomerase E Like Pseudogene) is a Pseudogene. Diseases associated with PPIEL include Lung Cancer and Kagami-Ogata Syndrome.	no result
rs72735627	15:41057507	T	C	0.0672	-0.0362	0.0066	GCHFR	GTP cyclohydrolase I feedback regulatory protein binds to and mediates tetrahydrobiopterin inhibition of GTP cyclohydrolase I. The regulatory protein, GCHFR, consists of a homodimer. It is postulated that GCHFR may play a role in regulating phenylalanine metabolism in the liver and in the production of biogenic amine neurotransmitters and nitric oxide.	GCHFR (GTP Cyclohydrolase I Feedback Regulator) is a Protein Coding gene. Diseases associated with GCHFR include Dystonia. Among its related pathways are Metabolism and Metabolism of nitric oxide. Gene Ontology (GO) annotations related to this gene include enzyme binding and enzyme inhibitor activity.	no result
rs727428	17:7537792	T	C	0.4508	0.0187	0.0028	(SHBG)	This gene encodes a steroid binding protein that was first described as a plasma protein secreted by the liver but is now thought to participate in the regulation of steroid responses. The encoded protein transports androgens and estrogens in the blood, binding each steroid molecule as a dimer formed from identical or nearly identical monomers. Polymorphisms in this gene have been associated with…	SHBG (Sex Hormone Binding Globulin) is a Protein Coding gene. Diseases associated with SHBG include Ovarian Disease and Anovulation. Among its related pathways are CCR5 Pathway in Macrophages and Nongenotropic Androgen signaling. Gene Ontology (GO) annotations related to this gene include androgen binding. An important paralog of this gene is PROS1.	unsure
rs72836561	17:41926126	T	C	0.0288	0.1636	0.0084	CD300LG	Members of the CD300 (see MIM 606786)-like (CD300L) family, such as CD300LG, are widely expressed on hematopoietic cells. All CD300L proteins are type I cell surface glycoproteins that contain a single immunoglobulin (Ig) V-like domain	CD300LG (CD300 Molecule Like Family Member G) is a Protein Coding gene. Among its related pathways are Immunoregulatory interactions between a Lymphoid and a non-Lymphoid cell and Innate Immune System. Gene Ontology (GO) annotations related to this gene include IgM binding. An important paralog of this gene is CD300A	no result
rs730180	15:73007893	A	G	0.7356	0.0129	0.0032	BBS4	This gene is a member of the Bardet-Biedl syndrome (BBS) gene family. Bardet-Biedl syndrome is an autosomal recessive disorder characterized by severe pigmentary retinopathy, obesity, polydactyly, renal malformation and cognitive disability. The proteins encoded by BBS gene family members are structurally diverse. The similar phenotypes exhibited by mutations in BBS gene family members are likely…	BBS4 (Bardet-Biedl Syndrome 4) is a Protein Coding gene. Diseases associated with BBS4 include Bardet-Biedl Syndrome 4 and Bardet-Biedl Syndrome. Among its related pathways are Cargo trafficking to the periciliary membrane and Organelle biogenesis and maintenance. Gene Ontology (GO) annotations related to this gene include microtubule motor activity and RNA polymerase II-specific DNA-binding tran…	no result
rs73081656	7:25935747	A	C	0.3342	-0.0186	0.0031	(MIR148A)	microRNAs (miRNAs) are short (20-24 nt) non-coding RNAs that are involved in post-transcriptional regulation of gene expression in multicellular organisms by affecting both the stability and translation of mRNAs. miRNAs are transcribed by RNA polymerase II as part of capped and polyadenylated primary transcripts (pri-miRNAs) that can be either protein-coding or non-coding. The primary transcript …	MIR148A (MicroRNA 148a) is an RNA Gene, and is affiliated with the miRNA class. Diseases associated with MIR148A include Cholangiocarcinoma and Esophageal Cancer. Among its related pathways are Metastatic brain tumor and miR-148a/miR-31/FIH1/HIF1andalpha;-Notch signaling in glioblastoma.	no result
rs7316454	12:46200396	T	G	0.1789	0.0254	0.0041	ARID2	This gene encodes a member of the AT-rich interactive domain (ARID)-containing family of DNA-binding proteins. Members of the ARID family have roles in embryonic patterning, cell lineage gene regulation, cell cycle control, transcriptional regulation and chromatin structure modification. This protein functions as a subunit of the polybromo- and BRG1-associated factor or PBAF (SWI/SNF-B) chromatin…	ARID2 (AT-Rich Interaction Domain 2) is a Protein Coding gene. Diseases associated with ARID2 include Coffin-Siris Syndrome 6 and Agenesis Of Corpus Callosum, Cardiac, Ocular, And Genital Syndrome. Among its related pathways are Activated PKN1 stimulates transcription of AR (androgen receptor) regulated genes KLK2 and KLK3 and Chromatin organization. Gene Ontology (GO) annotations related to this…	no result
rs73165526	7:150531275	T	C	0.9169	-0.0306	0.0051	AOC1	This gene encodes a metal-binding membrane glycoprotein that oxidatively deaminates putrescine, histamine, and related compounds. The encoded protein is inhibited by amiloride, a diuretic that acts by closing epithelial sodium ion channels. Alternatively spliced transcript variants encoding multiple isoforms have been observed for this gene.	AOC1 (Amine Oxidase Copper Containing 1) is a Protein Coding gene. Diseases associated with AOC1 include Phlyctenulosis and Food Allergy. Among its related pathways are Metabolism and Innate Immune System. Gene Ontology (GO) annotations related to this gene include calcium ion binding and signaling receptor activity. An important paralog of this gene is AOC2.	no result
rs7350481	11:116586283	T	C	0.0708	0.2272	0.0055	(BUD13)	Enables RNA binding activity. Involved in mRNA splicing, via spliceosome. Located in nucleoplasm. Part of U2-type precatalytic spliceosome.	BUD13 (BUD13 Homolog) is a Protein Coding gene. Diseases associated with BUD13 include Abdominal Obesity-Metabolic Syndrome Quantitative Trait Locus 2. Gene Ontology (GO) annotations related to this gene include RNA binding.	unsure
rs74563318	10:114124977	A	C	0.0311	-0.0495	0.0089	(GUCY2GP)	Predicted to enable guanylate cyclase activity. Predicted to be located in external side of plasma membrane.	GUCY2GP (Guanylate Cyclase 2G, Pseudogene) is a Pseudogene.	no result
rs746011	8:22457804	T	C	0.3037	0.02	0.0032	C8orf58	/	C8orf58 (Chromosome 8 Open Reading Frame 58) is a Protein Coding gene.	no result
rs7502307	17:65989961	C	G	0.7958	-0.0244	0.0034	(C17orf58)	Part of collagen-containing extracellular matrix.?	C17orf58 (Chromosome 17 Open Reading Frame 58) is a Protein Coding gene. Diseases associated with C17orf58 include Posterior Myocardial Infarction and Hallucinogen Dependence.	no result
rs75601653	11:65483370	C	G	0.6799	-0.0171	0.003	KAT5	The protein encoded by this gene belongs to the MYST family of histone acetyl transferases (HATs) and was originally isolated as an HIV-1 TAT-interactive protein. HATs play important roles in regulating chromatin remodeling, transcription and other nuclear processes by acetylating histone and nonhistone proteins. This protein is a histone acetylase that has a role in DNA repair and apoptosis and …	KAT5 (Lysine Acetyltransferase 5) is a Protein Coding gene. Diseases associated with KAT5 include Neurodevelopmental Disorder With Dysmorphic Facies, Sleep Disturbance, And Brain Abnormalities and Aicardi-Goutieres Syndrome 3. Among its related pathways are DNA Double Strand Break Response and Homologous DNA Pairing and Strand Exchange. Gene Ontology (GO) annotations related to this gene include …	no result
rs838133	19:49259529	A	G	0.4204	0.0231	0.0032	FGF21	Theis gene encodes a member of the fibroblast growth factor (FGF) family. FGF family members possess broad mitogenic and cell survival activities and are involved in a variety of biological processes. This protein is a secreted endocrine factor that functions as a major metabolic regulator. The encoded protein stimulates the uptake of glucose in adipose tissue.	FGF21 (Fibroblast Growth Factor 21) is a Protein Coding gene. Diseases associated with FGF21 include Hepatocellular Clear Cell Carcinoma and Alcoholic Cardiomyopathy. Among its related pathways are Metabolism and Transport of glucose and other sugars, bile salts and organic acids, metal ions and amine compounds. Gene Ontology (GO) annotations related to this gene include growth factor activity an…	production	PMID: 35405926.
rs871290	16:85707367	C	G	0.323	0.015	0.0032	GSE1	This gene encodes a proline-rich protein with coiled coil domains that may be a subunit of a BRAF35-HDAC (BHC) histone deacetylase complex. This gene may function as an oncogene in breast cancer and enhanced expression of the encoded protein has been observed in breast cancer patients.	GSE1 (Gse1 Coiled-Coil Protein) is a Protein Coding gene. Diseases associated with GSE1 include Intraventricular Meningioma and Myoclonic Cerebellar Dyssynergia	no result
rs9297994	8:59392324	A	G	0.6906	-0.0227	0.003	(CYP7A1)	This gene encodes a member of the cytochrome P450 superfamily of enzymes. The cytochrome P450 proteins are monooxygenases which catalyze many reactions involved in drug metabolism and synthesis of cholesterol, steroids and other lipids. This endoplasmic reticulum membrane protein catalyzes the first reaction in the cholesterol catabolic pathway in the liver, which converts cholesterol to bile aci…	CYP7A1 (Cytochrome P450 Family 7 Subfamily A Member 1) is a Protein Coding gene. Diseases associated with CYP7A1 include Hypercholesterolemia Due To Cholesterol 7Alpha-Hydroxylase Deficiency and Sitosterolemia. Among its related pathways are Metabolism and Nuclear Receptors in Lipid Metabolism and Toxicity. Gene Ontology (GO) annotations related to this gene include iron ion binding and oxidoredu…	production	PMID: 14962946.
rs963059	10:112097073	T	C	0.7967	-0.0164	0.0036	(HMGB3P5)	/	HMGB3P5 (High Mobility Group Box 3 Pseudogene 5) is a Pseudogene.	no result
rs9657541	8:10643164	T	C	0.1885	0.0305	0.0034	PINX1	Enables telomerase RNA binding activity and telomerase inhibitor activity. Involved in several processes, including negative regulation of DNA biosynthetic process; positive regulation of protein localization to nucleolus; and protein localization to organelle. Acts upstream of or within telomere maintenance via telomerase. Located in several cellular components, including chromosomal region; nuc…	PINX1 (PIN2 (TERF1) Interacting Telomerase Inhibitor 1) is a Protein Coding gene. Diseases associated with PINX1 include Inflammatory Bowel Disease 22 and Colon Small Cell Carcinoma. Among its related pathways are Regulation of Telomerase. Gene Ontology (GO) annotations related to this gene include nucleic acid binding and telomerase RNA binding. An important paralog of this gene is GPATCH4.	no result
rs9715911	5:156394441	A	G	0.6039	0.035	0.0027	(TIMD4)	Predicted to enable phosphatidylserine binding activity. Predicted to act upstream of or within apoptotic cell clearance. Predicted to be integral component of membrane.	TIMD4 (T Cell Immunoglobulin And Mucin Domain Containing 4) is a Protein Coding gene. Diseases associated with TIMD4 include Histiocytic Sarcoma and Malaria. An important paralog of this gene is HAVCR1.	no result
rs9817452	3:156795414	T	G	0.3753	-0.0292	0.0029	(RP11-6F2.5)	/	/	no result
rs9948087	18:268992	A	C	0.2461	-0.0157	0.0032	(THOC1)	HPR1 is part of the TREX (transcription/export) complex, which includes TEX1 (MIM 606929), THO2 (MIM 300395), ALY (MIM 604171), and UAP56 (MIM 142560).	THOC1 (THO Complex 1) is a Protein Coding gene. Among its related pathways are Transport of Mature Transcript to Cytoplasm and Cleavage of Growing Transcript in the Termination Region. Gene Ontology (GO) annotations related to this gene include RNA binding.	no result
rs9963938	18:19910184	C	G	0.4413	0.0162	0.0028	(CTAGE1)	Predicted to be involved in endoplasmic reticulum to Golgi vesicle-mediated transport; protein secretion; and vesicle cargo loading. Predicted to be integral component of membrane. Predicted to be active in endoplasmic reticulum exit site and endoplasmic reticulum membrane.	CTAGE1 (Cutaneous T Cell Lymphoma-Associated Antigen 1) is a Protein Coding gene. Diseases associated with CTAGE1 include Cutaneous T Cell Lymphoma and Lymphoma. An important paralog of this gene is MIA2.	no result
rs998584	6:43757896	A	C	0.4455	0.0431	0.0028	(VEGFA)	This gene is a member of the PDGF/VEGF growth factor family. It encodes a heparin-binding protein, which exists as a disulfide-linked homodimer. This growth factor induces proliferation and migration of vascular endothelial cells, and is essential for both physiological and pathological angiogenesis. Disruption of this gene in mice resulted in abnormal embryonic blood vessel formation. This gene …	VEGFA (Vascular Endothelial Growth Factor A) is a Protein Coding gene. Diseases associated with VEGFA include Microvascular Complications Of Diabetes 1 and Poems Syndrome. Among its related pathways are Cytokine Signaling in Immune system and Blood-Brain Barrier and Immune Cell Transmigration: VCAM-1/CD106 Signaling. Gene Ontology (GO) annotations related to this gene include protein homodimeriza…	unsure
* Genes for variants that are outside the transcript boundary of a protein-coding gene are shown with nearest the gene in parentheses [eg, (CYP26A)] if applicable
SNP 1:63070538 was not present in the Maastricht Study, so it was replaced by rs67461605 (in linkage disequilibrium with 1:63070538).
A, Adenine; Chr , chromosome; C, Cytosine; D, deletion; G, Guanine; I, insertion; NEA, non-effect allele; Pos, position; T, Thymine.

## Sheet: Table 2
ESM Table 2. Comparison of characteristics between the participants included (n = 3,810) and excluded (n = 5,377) in this study
Characteristics	Participants with inclusion (n = 3,810)	Participants with exclusion (n = 5,377)	P-value
Age	60 ± 9	60 ± 9	0.3
Women, %	48	52	0.001
Education, % low/medium/high	32/28/40	34/27/39	0.1
BMI, kg/m2	26.5 ± 4.1	27.1 ± 4.7	< 0.001
Office SBP, mmHg	133 ± 17	133 ± 18	0.62
Office DBP, mmHg	75 ± 10	75 ± 10	0.82
Antihypertensive medication, %	33	38	< 0.001
Total cholesterol, mmol/L	5.3 ± 1.1	5.1 ± 1.1	< 0.001
HDL cholesterol, mmol/L	1.6 ± 0.5	1.5 ± 0.5	< 0.001
LDL cholesterol, mmol/L	3.1 ± 1.0	3.0 ± 1.0	< 0.001
Triglycerides, mmol/L	1.2 (0.9-1.7)	1.2 (0.9-1.7)	< 0.001
Hypertriglyceridemia, %	10	11	0.18
Lipid-modifying medication, %	28	30	0.04
HbA1c, %, mmol/mol	5.5 (5.3-5.9), 37 (34-41)	5.5 (5.3-6.0), 37 (34-42)	0.61
GMS, % NGM/prediabetes/type 2 diabetes/other types of diabetes	64/15/20/1	61/15/23/1	< 0.001
History of CVD, %	13	19	< 0.001
Data are reported as mean ± standard deviation, median (interquartile range), or number (%) as appropriate.
P- value was got from two-sample t-test, chisq square test or Mann-Whitney U test.
Abbreviation: BMI, body mass index; CVD, cardiovascular disease; GMS: glucose metabolism status; HbA1c, glycated hemoglobin A1c; HDL, high-density lipoprotein; LDL, low-density lipoprotein; NGM, normal glucose metabolism; ODBP, Office diastolic blood pressure; OSBP, office systolic blood pressure.

## Sheet: Table 3
ESM Table 3. Baseline characteristics of the study population stratified according to PRS for triglyceride clearance (n = 3,810)
Characteristics	Total (n=3810)	First tertile (n=1271)	Second tertile (n=1288)	Third tertile (n=1251)
Triglycerides, mmol/L	1.2 (0.9-1.7)	1.1 (0.8-1.5)	1.2 (0.9-1.6)	1.2 (0.9, 1.8)
Age, years	60 ± 9	60 ± 8	60 ± 8	60 ± 9
Women, %	48	49	49	48
Education, %	32/28/40	32/28/40	33/27/40	31/29/40
low/medium/high
Alcohol intake, g/day	9.1 (1.9-19.1)	9.5 (2.4-19.5)	8.8 (1.8-19.0)	8.7 (1.9-19.0)
Smoking status, %	39/50/11	37/50/13	38/50/12	40/50/10
Never/Former/Current
BMI, kg/m2	26.5 ± 4.1	26.7 ± 4.1	26.2 ± 4.0	26.5 ± 4.1
OSBP, mmHg	133 ± 17	133 ± 17	133 ± 17	133 ± 18
ODBP, mmHg	75 ± 10	75 ± 10	75 ± 10	75 ± 10
Antihypertensive medication, %	33	34	32	33
Total cholesterol, mmol/L	5.3 ± 1.1	5.2 ± 1.1	5.3 ± 1.1	5.3 ± 1.1
HDL cholesterol, mmol/L	1.6 ± 0.5	1.6 ± 0.5	1.6 ± 0.5	1.6 ± 0.5
LDL cholesterol, mmol/L	3.1 ± 1.0	3.1 ± 1.0	3.1 ± 1.0	3.1 ± 1.0
Hypertriglyceridemia, %	10	8	9	13
Lipid-modifying medication, %	28	28	28	29
HbA1c, %, (mmol/mol)	5.5 (5.3-5.9) 37 (34-41)	5.5 (5.2-5.9) 37 (34-41)	5.5 (5.3-5.9) 37 (34-41)	5.5 (5.3-5.9) 37 (34-41)
GMS, %, NGM/prediabetes/type 2 diabetes/other types of diabates	65/14/20/1	64/14/21/1	66/14/19/1	64/16/19/1
Glucose-lowering medication, %	15	16	15	14
HOMA-IR	1.3 (0.9-2.0)	1.3 (0.9-2.0)	1.3 (0.9-1.9)	1.4 (0.9-2.0)
History of CVD, %	13	13	13	12
Intrahepatic lipid content, %	3.2 (2.0-6.0)	3.3 (2.1-6.3)	3.2 (2.0-5.8)	3.3 (2.0-5.9)
Steatotic liver disease, %	26	27	25	25
Abbreviations: BMI, body mass index; CVD, cardiovascular disease; GMS: glucose metabolism status; HbA1c, glycated hemoglobin A1c; HDL, high-density lipoprotein; HOMA-IR, homeostasis model assessment for insulin resistance; LDL, low-density lipoprotein; NGM, normal glucose metabolism; ODBP, Office diastolic blood pressure; OSBP, office systolic blood pressure.

## Sheet: Table 4
ESM Table 4. Interaction of intrahepatic lipid content with polygenic risk score for triglyceride clearance (in continuous) on serum triglycerides stratified by sex
	Beta (95%CI)
	Male (n = 1,971)			Female (n = 1,839)
	Model 1	Model 2	Model 3	Model 1	Model 2	Model 3
Intrahepatic lipid content	1.011 (1.004, 1.018)	1.009 (1.002, 1.016)	1.009 (1.002, 1.016)	1.004 (0.998, 1.010)	1.001 (0.994, 1.007)	1.001 (0.995, 1.007)
Polygenic risk score for triglyceride clearance	1.200 (1.080, 1.333)	1.205 (1.085, 1.338)	1.203 (1.084,1.336)	1.112 (1.016, 1.218)	1.097 (1.003, 1.200)	1.092 (0.999,1.194)
Interaction term	1.001 (0.987, 1.015)	1.003 (0.989, 1.017)	1.003 (0.989,1.017)	1.019 (1.007, 1.032)	1.022 (1.010, 1.034)	1.022 (1.010,1.033)
P value for interaction	0.898	0.666	0.674	0.001	< 0.001	< 0.001
Model 1: crude model; Model 2: as model 1 with additional adjustment of age, T2D, IHL contetent * MRI lag time and the first ten principal components of population stratification; Model 3: as model 2 with additional adjustment of lipid-modifying medication and alcohol intake.
Beta values are all expressed as fold change in serum triglycerides.
Abbreviations: CI, confidence interval.

## Sheet: Table 5
ESM Table 5. Interaction of intrahepatic lipid content with polygenic risk score for triglyceride clearance (in continuous) on serum triglycerides stratified by T2D status
	Beta (95%CI)
	T2D (n = 765)			Non-T2D (n = 3,045)
	Model 1	Model 2	Model 3	Model 1	Model 2	Model 3
Intrahepatic lipid content	1.001 (0.992, 1.009)	1.001 (0.992, 1.010)	1.001 (0.992, 1.010)	1.008 (1.002, 1.014)	1.006 (1.001, 1.012)	1.007 (1.001, 1.013)
Polygenic risk score for triglyceride clearance	1.057 (0.877, 1.274)	1.054 (0.873, 1.272)	1.048 (0.869, 1.265)	1.163 (1.080, 1.254)	1.156 (1.073, 1.246)	1.154 (1.071, 1.244)
Interaction term	1.018 (1.001, 1.035)	1.018 (1.001, 1.036)	1.019 (1.001, 1.036)	1.009 (0.998, 1.021)	1.010 (0.999, 1.022)	1.010 (0.998, 1.021)
P value for interaction	0.04	0.042	0.035	0.104	0.075	0.091
Model 1: crude model; Model 2: as model 1 with additional adjustment of age, sex, IHL contetent * MRI lag time and the first ten principal components of population stratification; Model 3: as model 2 with additional adjustment of lipid-modifying medication and alcohol intake.
Beta values are all expressed as fold change in serum triglycerides.
Abbreviations: CI, confidence interval; T2D, type 2 diabetes.

## Sheet: Table 6
ESM Table 6. Interaction of intrahepatic lipid content with polygenic risk score for triglyceride clearance (in continuous) on serum triglycerides stratified by lipid-modifying medication
	Beta (95%CI)
	without lipid-modifying medication (n = 2,729)			with lipid-modifying medication (n = 1,081)
	Model 1	Model 2	Model 3	Model 1	Model 2	Model 3
Intrahepatic lipid content	1.005 (1.000, 1.011)	1.003 (0.997, 1.008)	1.003 (0.997, 1.008)	1.011 (1.003, 1.020)	1.009 (1.000, 1.018)	1.009 (1.000, 1.018)
Polygenic risk score for triglyceride clearance	1.127 (1.043, 1.218)	1.120 (1.037, 1.210)	1.120 (1.037, 1.209)	1.178 (1.013, 1.369)	1.174 (1.010, 1.365)	1.175 (1.011,1.366)
Interaction term	1.016 (1.005,1.027)	1.017 (1.006, 1.028)	1.017 (1.006, 1.028)	1.001 (0.985, 1.018)	1.004 (0.988, 1.020)	1.004 (0.987, 1.020)
P value for interaction	0.005	0.002	0.002	0.885	0.648	0.652
Model 1: crude model; Model 2: as model 1 with additional adjustment of age, sex, T2D, IHL content * MRI lag time and the first ten principal components of population stratification; Model 3: as model 2 with additional adjustment of alcohol intake.
Beta values are all expressed as fold change in serum triglycerides.
Abbreviations: CI, confidence interval.

## Sheet: Table 7
ESM Table 7. Interaction of HOMA-IR with polygenic risk score for triglyceride clearance (in continuous) on serum triglycerides (n = 1,594)
	Beta (95%CI)
	Model 1	Model 2	Model 3
HOMA-IR	1.067 (1.026, 1.110)	1.059 (1.017, 1.101)	1.057 (1.016, 1.100)
Polygenic risk score for triglyceride clearance	1.058 (0.914, 1.225)	1.061 (0.916,1.228)	1.059 (0.915, 1.226)
Interaction term	1.046 (0.967, 1.132)	1.047 (0.968, 1.132)	1.049 (0.970, 1.135)
P value for interaction	0.265	0.255	0.23
Model 1: crude model; Model 2: as model 1 with additional adjustment of age, sex, T2D and the first ten components of population stratification; Model 3: as model 2 with additional adjustment of lipid-modifying medication and alcohol intake.
Beta values are all expressed as fold change in serum triglycerides
Abbreviations: CI, confidence interval; HOMA-IR, Homeostatic Model Assessment for Insulin Resistance.

## Sheet: Table 8
ESM Table 8. Interaction of intrahepatic lipid content with polygenic risk score for triglyceride production (in continuous) on serum triglycerides (n = 3,769)
	Beta (95%CI)
	Model 1	Model 2	Model 3
Intrahepatic lipid content	1.013 (1.011, 1.016)	1.011 (1.008, 1.014)	1.011 (1.008, 1.014)
Polygenic risk score for triglyceride production	1.217 (1.122, 1.320)	1.220 (1.126, 1.322)	1.209 (1.116, 1.310)
Interaction term	0.997 (0.986, 1.008)	0.999 (0.989,1.010)	1.000 (0.990, 1.011)
P value for interaction	0.585	0.916	0.993
Model 1: crude model; Model 2: as model 1 with additional adjustment of age, sex, T2D, IHL content * MRI lag time and the first ten components of population stratification; Model 3: as model 2 with additional adjustment of lipid-modifying medication and alcohol intake.
Beta values are all expressed as fold change in serum triglycerides
Abbreviations: CI, confidence interval.

## Sheet: Table 9
ESM Table 9. Interaction of intrahepatic lipid content with polygenic risk score for nine randomly selected triglyceride genes (in continuous) on serum triglycerides estimated by bootstrapping (Nbootstappping =5,000)
	Beta (95%CI)
	Model 1	Model 2	Model 3
Intrahepatic lipid content	1.013 (1.012, 1.014)	1.011 (1.010, 1.012)	1.011 (1.010, 1.012)
Polygenic risk score for triglyceride production	1.196 (1.175, 1.217)	1.191 (1.168, 1.213)	1.185 (1.162, 1.207)
Interaction term	0.999 (0.996, 1.002)	1.002 (0.999, 1.005)	1.002 (0.999, 1.005)
P value for interaction	0.629	0.255	0.192
The results were mean values generated based on 500 sets of nine triglyceride genes randomly selected from all 142 genes using bootstrapping.
Model 1: crude model; Model 2: as model 1 with additional adjustment of age, sex, T2D, IHL content * MRI lag time and the first ten components of population stratification; Model 3: as model 2 with additional adjustment of lipid-modifying medication and alcohol intake.
Beta values are all expressed as fold change in serum triglycerides
Abbreviations: CI, confidence interval.

## Sheet: Table 10
ESM Table 10. Interaction of intrahepatic lipid content with polygenic risk score for triglyceride clearance (in continuous) on incident CVD risk (n = 3,217)
	HR (95%CI)
	Model 1	Model 2	Model 3
Intrahepatic lipid content	0.984 (0.916, 1.058)	0.922 (0.843, 1.008)	0.917 (0.836, 1.005)
Polygenic risk score for triglyceride clearance	0.697 (0.219, 2.215)	0.459 ( 0.130, 1.606)	0.487 (0.135, 1.753)
Interaction term	1.069 (0.931, 1.227)	1.169 (0.989, 1.381)	1.167 (0.983, 1.386)
P value for interaction	0.344	0.068	0.078
Model 1: crude model; Model 2: as model 1 with additional adjustment of age, sex, T2D, IHL content * MRI lag time and the first ten components of population stratification; Model 3: as model 2 with additional adjustment of smoking status, alcohol intake, lipid-modifying medication, anti-hypertensive medication, systolic blood pressure and LDL-C.
Beta values are all expressed as fold change in serum triglycerides
Abbreviations: CI, confidence interval; HR, hazard ratio.
